# Supplementary material for: Methyl 3-(4-bromo­phen­yl)-2-(1H-indol-3-ylmeth­yl)-5-[1-(4-methoxy­phen­yl)-4-oxo-2-phenyl­azetidin-2-yl]-4-nitro­pyrrolidine-2-carboxyl­ate
Source: Acta Crystallogr Sect E Struct Rep Online. 2008 May 17;64(Pt 6):o1095–6. doi: 10.1107/S1600536808014190 (PMC2961354; doi:10.1107/S1600536808014190)
Supplement: Supplementary file 1 [file e-64-o1095-sup1.cif]

##############################################################################
###                                                                        ###
###        Electronic paper (Acta Crystallographica Section E)             ###
###                                                                        ###
##############################################################################
#                                                                            #
# This CIF contains the data in a paper accepted for publication in Acta     #
# Crystallographica Section E. It conforms to the requirements of Notes      #
# for Authors for Section E, and has been peer reviewed under the auspices   #
# of the IUCr Commission on Journals.                                        #
#                                                                            #
# Full details of the Crystallographic Information File format               #
# are given in the paper "The Crystallographic Information File (CIF):       #
# a New Standard Archive File for Crystallography" by S. R. Hall, F. H.      #
# Allen and I. D. Brown [Acta Cryst. (1991), A47, 655-685].                  #
#                                                                            #
# The current version of the core CIF dictionary is obtainable from          #
# ftp://ftp.iucr.org/pub/cif_core.dic. The current version number is 2.4.    #
#                                                                            #
# Software is freely available for graphical display of the structure(s) in  #
# this CIF.  For information consult the CIF home page http://www.iucr.org/  #
# cif/home.html                                                              #
#                                                                            #
# This file may be used for bona fide research purposes within the           #
# scientific community so long as proper attribution is given to the journal # 
# article from which it was obtained.                                        #
#                                                                            #
##############################################################################
                                             
data_I
_audit_creation_method     SHELXL-97
_chemical_name_systematic
;
Methyl
3-(4-bromophenyl)-2-(1<i>H</i>-indol-3-ylmethyl)-5-[1-(4-methoxyphenyl)-
4-oxo-2-phenylazetidin-2-yl]-4-nitropyrrolidine-2-carboxylate
;
_chemical_name_common     ?
_chemical_formula_moiety     'C37 H33 Br N4 O6'
_chemical_formula_sum     'C37 H33 Br N4 O6'
_chemical_formula_iupac     'C37 H33 Br N4 O6'
_chemical_formula_weight     709.58
_chemical_melting_point     ?
_symmetry_cell_setting     'monoclinic'
_symmetry_space_group_name_H-M     'C c'
_symmetry_space_group_name_Hall     'C -2yc'
loop_
    _symmetry_equiv_pos_as_xyz
    'x, y, z'
    'x, -y, z+1/2'
    'x+1/2, y+1/2, z'
    'x+1/2, -y+1/2, z+1/2'
_cell_length_a     11.3988(4)
_cell_length_b     34.8587(13)
_cell_length_c     8.7039(3)
_cell_angle_alpha     90.00
_cell_angle_beta     100.982(2)
_cell_angle_gamma     90.00
_cell_volume     3395.1(2)
_cell_formula_units_Z     4
_cell_measurement_reflns_used     13968
_cell_measurement_theta_min     2.34
_cell_measurement_theta_max     23.39
_cell_measurement_temperature     293(2)
_exptl_crystal_description     prism
_exptl_crystal_colour     colourless
_exptl_crystal_size_max     0.30
_exptl_crystal_size_mid     0.22
_exptl_crystal_size_min     0.22
_exptl_crystal_density_diffrn     1.388
_exptl_crystal_density_meas     ?
_exptl_crystal_density_method     'not measured'
_exptl_crystal_F_000     1464
_exptl_absorpt_coefficient_mu     1.263
_exptl_absorpt_correction_type     'multi-scan'
_exptl_absorpt_process_details     '(Blessing, 1995)'
_exptl_absorpt_correction_T_min     0.7031
_exptl_absorpt_correction_T_max     0.7686
_exptl_special_details
;
;
_diffrn_ambient_temperature     293(2)
_diffrn_radiation_type     MoK\a
_diffrn_radiation_wavelength     0.71073
_diffrn_radiation_source     'fine--focus sealed tube'
_diffrn_radiation_monochromator     graphite
_diffrn_measurement_device_type     'Bruker Kappa APEX2'
_diffrn_measurement_method     '\w and \f'
_diffrn_detector_area_resol_mean     ?
_diffrn_reflns_number     37282
_diffrn_reflns_av_R_equivalents     0.0284
_diffrn_reflns_av_sigmaI/netI     0.0450
_diffrn_reflns_theta_min     1.17
_diffrn_reflns_theta_max     28.67
_diffrn_reflns_theta_full     25.00
_diffrn_measured_fraction_theta_max     0.996
_diffrn_measured_fraction_theta_full     1.000
_diffrn_reflns_limit_h_min     -15
_diffrn_reflns_limit_h_max     15
_diffrn_reflns_limit_k_min     -46
_diffrn_reflns_limit_k_max     46
_diffrn_reflns_limit_l_min     -11
_diffrn_reflns_limit_l_max     11
_diffrn_standards_number     0
_diffrn_standards_interval_count     0
_diffrn_standards_interval_time     0
_diffrn_standards_decay_%     0
_refine_special_details
;
Refinement of <i>F</i>^2^ against ALL reflections. The weighted <i>R</i>--factor
<i>wR</i> and goodness of fit <i>S</i> are based on <i>F</i>^2^, conventional
<i>R</i>--factors <i>R</i> are based on <i>F</i>, with <i>F</i> set to zero
for negative <i>F</i>^2^. The threshold expression of <i>F</i>^2^ >
\s(<i>F</i>^2^) is used only for calculating <i>R</i>--factors(gt) <i>etc</i>.
and is not relevant to the choice of reflections for refinement.
<i>R</i>--factors based on <i>F</i>^2^ are statistically about twice as large
as those based on <i>F</i>, and <i>R</i>--factors based on ALL data will be
even larger.
;
_reflns_number_total     8532
_reflns_number_gt     6397
_reflns_threshold_expression     I>2\s(I)
_refine_ls_structure_factor_coef     Fsqd
_refine_ls_matrix_type     full
_refine_ls_R_factor_all     0.0604
_refine_ls_R_factor_gt     0.0399
_refine_ls_wR_factor_gt     0.1063
_refine_ls_wR_factor_ref     0.1200
_refine_ls_goodness_of_fit_ref     1.037
_refine_ls_restrained_S_all     1.037
_refine_ls_number_reflns     8532
_refine_ls_number_parameters     433
_refine_ls_number_restraints     2
_refine_ls_hydrogen_treatment     constr
_refine_ls_weighting_scheme     calc
_refine_ls_weighting_details
         'calc w=1/[\s^2^(Fo^2^)+(0.0682P)^2^+0.1826P] where P=(Fo^2^+2Fc^2^)/3'
_atom_sites_solution_hydrogens     geom
_atom_sites_solution_primary     direct
_atom_sites_solution_secondary     difmap
_refine_ls_shift/su_max     0.002
_refine_ls_shift/su_mean     0.000
_refine_diff_density_max     0.430
_refine_diff_density_min     -0.368
_refine_ls_extinction_method     none
_refine_ls_extinction_coef     ?
_refine_ls_abs_structure_details     'Flack (1983), 4142 Friedel pairs'
_refine_ls_abs_structure_Flack     0.008(6)
loop_
    _atom_type_symbol
    _atom_type_description
    _atom_type_scat_dispersion_real
    _atom_type_scat_dispersion_imag
    _atom_type_scat_source
    'C' 'C' 0.0033 0.0016
                         'International Tables Vol C Tables 4.2.6.8 and 6.1.1.4'
    'H' 'H' 0.0000 0.0000
                         'International Tables Vol C Tables 4.2.6.8 and 6.1.1.4'
    'N' 'N' 0.0061 0.0033
                         'International Tables Vol C Tables 4.2.6.8 and 6.1.1.4'
    'O' 'O' 0.0106 0.0060
                         'International Tables Vol C Tables 4.2.6.8 and 6.1.1.4'
    'Br' 'Br' -0.2901 2.4595
                         'International Tables Vol C Tables 4.2.6.8 and 6.1.1.4'
_computing_data_collection     'APEX2 (Bruker, 2004)'
_computing_cell_refinement     'APEX2 and SAINT (Bruker, 2004)'
_computing_data_reduction     'SAINT and XPREP (Bruker, 2004)'
_computing_structure_solution     'SHELXS97 (Sheldrick, 2008)'
_computing_structure_refinement     'SHELXL97 (Sheldrick, 2008)'
_computing_molecular_graphics     'ORTEP-3 (Farrugia, 1997)'
_computing_publication_material     'PLATON (Spek, 2003)'
loop_
    _atom_site_type_symbol
    _atom_site_label
    _atom_site_fract_x
    _atom_site_fract_y
    _atom_site_fract_z
    _atom_site_U_iso_or_equiv
    _atom_site_adp_type
    _atom_site_calc_flag
    _atom_site_refinement_flags
    _atom_site_occupancy
    _atom_site_disorder_assembly
    _atom_site_disorder_group
    C C1 1.0310(3) 0.82854(8) 0.0512(3) 0.0541(6) Uani d . 1 . .
    H H1 0.9961 0.8156 0.1244 0.065 Uiso calc R 1 . .
    C C2 0.9937(2) 0.86265(6) -0.0140(3) 0.0406(5) Uani d . 1 . .
    C C3 1.07094(19) 0.87204(7) -0.1184(3) 0.0388(5) Uani d . 1 . .
    C C4 1.0793(2) 0.90284(8) -0.2186(3) 0.0490(6) Uani d . 1 . .
    H H4 1.0255 0.9231 -0.2262 0.059 Uiso calc R 1 . .
    C C5 1.1678(3) 0.90276(10) -0.3055(4) 0.0609(7) Uani d . 1 . .
    H H5 1.1734 0.9231 -0.3728 0.073 Uiso calc R 1 . .
    C C6 1.2498(3) 0.87257(11) -0.2947(4) 0.0628(8) Uani d . 1 . .
    H H6 1.3096 0.8734 -0.3539 0.075 Uiso calc R 1 . .
    C C7 1.2437(2) 0.84207(9) -0.1991(4) 0.0594(7) Uani d . 1 . .
    H H7 1.2978 0.8219 -0.1932 0.071 Uiso calc R 1 . .
    C C8 1.1543(2) 0.84186(7) -0.1104(3) 0.0446(5) Uani d . 1 . .
    C C9 0.8907(2) 0.88613(7) 0.0180(3) 0.0405(5) Uani d . 1 . .
    H H9A 0.8213 0.8697 0.0119 0.049 Uiso calc R 1 . .
    H H9B 0.8715 0.9057 -0.0622 0.049 Uiso calc R 1 . .
    C C10 0.91742(18) 0.90557(6) 0.1798(2) 0.0352(5) Uani d . 1 . .
    C C11 0.81174(18) 0.93273(6) 0.2125(3) 0.0349(4) Uani d . 1 . .
    H H11 0.8474 0.9573 0.2510 0.042 Uiso calc R 1 . .
    C C12 0.7686(2) 0.91299(6) 0.3488(3) 0.0386(5) Uani d . 1 . .
    H H12 0.6811 0.9128 0.3319 0.046 Uiso calc R 1 . .
    C C13 0.8177(2) 0.87176(6) 0.3464(3) 0.0385(5) Uani d . 1 . .
    H H13 0.7664 0.8584 0.2596 0.046 Uiso calc R 1 . .
    C C14 0.8218(2) 0.84705(7) 0.4896(3) 0.0435(5) Uani d . 1 . .
    H H14 0.8738 0.8578 0.5822 0.052 Uiso calc R 1 . .
    C C15 0.6981(3) 0.83327(8) 0.5252(3) 0.0538(6) Uani d . 1 . .
    H H15 0.6945 0.8369 0.6359 0.065 Uiso calc R 1 . .
    C C16 0.7435(3) 0.79315(9) 0.4961(4) 0.0637(8) Uani d . 1 . .
    C C17 0.9507(3) 0.78706(8) 0.4405(3) 0.0561(7) Uani d . 1 . .
    C C18 1.0634(3) 0.80218(9) 0.4846(4) 0.0689(9) Uani d . 1 . .
    H H18 1.0722 0.8259 0.5342 0.083 Uiso calc R 1 . .
    C C19 1.1637(4) 0.78329(10) 0.4579(5) 0.0771(10) Uani d . 1 . .
    H H19 1.2383 0.7949 0.4852 0.093 Uiso calc R 1 . .
    C C20 1.1543(4) 0.74769(10) 0.3916(5) 0.0737(9) Uani d . 1 . .
    C C21 1.0396(5) 0.73262(11) 0.3432(6) 0.0990(15) Uani d . 1 . .
    H H21 1.0312 0.7087 0.2950 0.119 Uiso calc R 1 . .
    C C22 0.9395(4) 0.75174(10) 0.3643(6) 0.0893(13) Uani d . 1 . .
    H H22 0.8642 0.7413 0.3281 0.107 Uiso calc R 1 . .
    C C23 1.3582(4) 0.74477(16) 0.3661(7) 0.1051(14) Uani d . 1 . .
    H H23A 1.4164 0.7267 0.3445 0.158 Uiso calc R 1 . .
    H H23B 1.3853 0.7559 0.4674 0.158 Uiso calc R 1 . .
    H H23C 1.3475 0.7646 0.2881 0.158 Uiso calc R 1 . .
    C C24 0.5431(3) 0.82771(10) 0.2772(4) 0.0665(8) Uani d . 1 . .
    H H24 0.5881 0.8082 0.2445 0.080 Uiso calc R 1 . .
    C C25 0.4380(3) 0.83898(13) 0.1818(4) 0.0798(10) Uani d . 1 . .
    H H25 0.4118 0.8263 0.0876 0.096 Uiso calc R 1 . .
    C C26 0.3718(3) 0.86851(12) 0.2234(5) 0.0801(10) Uani d . 1 . .
    H H26 0.3024 0.8766 0.1571 0.096 Uiso calc R 1 . .
    C C27 0.4099(3) 0.88592(13) 0.3652(5) 0.0802(10) Uani d . 1 . .
    H H27 0.3645 0.9057 0.3958 0.096 Uiso calc R 1 . .
    C C28 0.5143(3) 0.87489(11) 0.4641(4) 0.0685(8) Uani d . 1 . .
    H H28 0.5386 0.8874 0.5591 0.082 Uiso calc R 1 . .
    C C29 0.5832(3) 0.84510(8) 0.4218(3) 0.0544(6) Uani d . 1 . .
    C C30 0.71391(19) 0.94108(6) 0.0732(3) 0.0363(4) Uani d . 1 . .
    C C31 0.7291(2) 0.97173(7) -0.0228(3) 0.0465(6) Uani d . 1 . .
    H H31 0.7989 0.9862 -0.0002 0.056 Uiso calc R 1 . .
    C C32 0.6435(2) 0.98119(8) -0.1500(4) 0.0544(7) Uani d . 1 . .
    H H32 0.6561 1.0016 -0.2139 0.065 Uiso calc R 1 . .
    C C33 0.5397(2) 0.96064(8) -0.1828(3) 0.0508(6) Uani d . 1 . .
    C C34 0.5213(2) 0.93019(9) -0.0920(4) 0.0586(7) Uani d . 1 . .
    H H34 0.4507 0.9161 -0.1153 0.070 Uiso calc R 1 . .
    C C35 0.6090(2) 0.92037(8) 0.0358(3) 0.0498(6) Uani d . 1 . .
    H H35 0.5969 0.8995 0.0973 0.060 Uiso calc R 1 . .
    C C36 1.0328(2) 0.92886(7) 0.1965(3) 0.0419(5) Uani d . 1 . .
    C C37 1.1292(3) 0.97884(10) 0.0855(6) 0.0814(11) Uani d . 1 . .
    H H37A 1.1137 0.9966 -0.0002 0.122 Uiso calc R 1 . .
    H H37B 1.1957 0.9628 0.0749 0.122 Uiso calc R 1 . .
    H H37C 1.1476 0.9927 0.1823 0.122 Uiso calc R 1 . .
    N N1 1.1279(2) 0.81582(6) -0.0061(3) 0.0549(5) Uani d . 1 . .
    H H1A 1.1659 0.7948 0.0197 0.066 Uiso calc R 1 . .
    N N2 0.93345(17) 0.87641(5) 0.3021(2) 0.0397(4) Uani d . 1 . .
    H H2 0.9983 0.8644 0.3403 0.048 Uiso calc R 1 . .
    N N3 0.8208(2) 0.93141(6) 0.5030(3) 0.0462(5) Uani d . 1 . .
    N N4 0.8479(2) 0.80657(6) 0.4657(3) 0.0533(5) Uani d . 1 . .
    O O1 1.11802(17) 0.92443(7) 0.2958(3) 0.0690(6) Uani d . 1 . .
    O O2 1.02387(15) 0.95506(5) 0.0846(2) 0.0551(4) Uani d . 1 . .
    O O3 0.7714(2) 0.92499(8) 0.6116(3) 0.0771(7) Uani d . 1 . .
    O O4 0.91172(19) 0.95038(6) 0.5130(2) 0.0617(5) Uani d . 1 . .
    O O5 0.7038(3) 0.76121(7) 0.4957(4) 0.0892(8) Uani d . 1 . .
    O O6 1.2477(3) 0.72571(8) 0.3636(4) 0.0996(10) Uani d . 1 . .
    Br Br1 0.42238(4) 0.974927(13) -0.35828(4) 0.08931(15) Uani d . 1 . .
loop_
    _atom_site_aniso_label
    _atom_site_aniso_U_11
    _atom_site_aniso_U_22
    _atom_site_aniso_U_33
    _atom_site_aniso_U_12
    _atom_site_aniso_U_13
    _atom_site_aniso_U_23
    C1 0.0691(16) 0.0355(13) 0.0601(16) 0.0073(11) 0.0179(13) 0.0020(11)
    C2 0.0465(11) 0.0341(12) 0.0418(12) 0.0011(9) 0.0097(9) -0.0032(10)
    C3 0.0393(10) 0.0357(12) 0.0389(12) 0.0034(9) 0.0016(9) -0.0057(9)
    C4 0.0522(12) 0.0504(15) 0.0435(14) 0.0073(11) 0.0067(11) 0.0041(11)
    C5 0.0677(17) 0.0685(18) 0.0483(15) -0.0068(14) 0.0159(13) 0.0043(14)
    C6 0.0496(14) 0.089(2) 0.0536(16) -0.0031(14) 0.0189(12) -0.0149(16)
    C7 0.0468(13) 0.0708(19) 0.0589(17) 0.0136(12) 0.0055(12) -0.0192(15)
    C8 0.0451(12) 0.0426(13) 0.0427(13) 0.0089(9) 0.0000(10) -0.0086(11)
    C9 0.0417(11) 0.0359(12) 0.0437(12) 0.0013(9) 0.0078(9) 0.0000(9)
    C10 0.0327(8) 0.0302(10) 0.0436(13) 0.0009(8) 0.0094(9) 0.0040(9)
    C11 0.0365(10) 0.0263(10) 0.0431(12) -0.0011(8) 0.0103(8) 0.0000(9)
    C12 0.0389(10) 0.0354(11) 0.0419(12) -0.0018(8) 0.0085(9) 0.0004(9)
    C13 0.0467(11) 0.0272(10) 0.0407(11) -0.0055(9) 0.0060(9) -0.0010(9)
    C14 0.0566(13) 0.0337(12) 0.0378(11) -0.0081(10) 0.0027(10) 0.0031(9)
    C15 0.0735(17) 0.0474(15) 0.0435(14) -0.0171(12) 0.0186(12) 0.0037(11)
    C16 0.090(2) 0.0456(16) 0.0543(16) -0.0199(14) 0.0108(15) 0.0120(13)
    C17 0.0870(19) 0.0333(13) 0.0462(14) -0.0035(12) 0.0080(13) 0.0045(11)
    C18 0.0743(19) 0.0456(16) 0.073(2) 0.0130(14) -0.0217(15) -0.0056(14)
    C19 0.079(2) 0.0572(19) 0.082(2) 0.0090(16) -0.0163(17) 0.0014(17)
    C20 0.104(3) 0.0501(17) 0.0684(19) 0.0108(17) 0.0196(18) 0.0024(15)
    C21 0.138(4) 0.0461(18) 0.128(4) -0.017(2) 0.064(3) -0.032(2)
    C22 0.107(3) 0.0497(18) 0.122(3) -0.0272(19) 0.050(3) -0.026(2)
    C23 0.089(3) 0.113(4) 0.105(3) 0.030(3) -0.003(2) 0.004(3)
    C24 0.0708(18) 0.0644(19) 0.0642(19) -0.0175(15) 0.0123(15) -0.0084(15)
    C25 0.071(2) 0.097(3) 0.065(2) -0.0285(19) -0.0031(17) -0.0118(18)
    C26 0.0577(17) 0.100(3) 0.081(2) -0.0084(18) 0.0086(16) 0.001(2)
    C27 0.0580(18) 0.105(3) 0.081(2) -0.0011(17) 0.0217(17) -0.003(2)
    C28 0.0642(18) 0.089(2) 0.0569(17) -0.0115(16) 0.0242(14) -0.0088(16)
    C29 0.0562(14) 0.0562(16) 0.0527(15) -0.0229(12) 0.0150(12) 0.0019(12)
    C30 0.0364(10) 0.0284(10) 0.0459(12) 0.0033(8) 0.0127(9) 0.0020(9)
    C31 0.0422(11) 0.0388(13) 0.0579(15) -0.0039(9) 0.0082(11) 0.0151(11)
    C32 0.0532(14) 0.0470(15) 0.0642(17) 0.0012(11) 0.0142(13) 0.0201(13)
    C33 0.0498(13) 0.0488(14) 0.0513(14) 0.0102(11) 0.0038(11) 0.0088(12)
    C34 0.0437(12) 0.0555(17) 0.0703(18) -0.0125(11) -0.0051(12) 0.0120(14)
    C35 0.0457(12) 0.0443(14) 0.0563(15) -0.0075(10) 0.0017(11) 0.0168(12)
    C36 0.0369(10) 0.0364(12) 0.0532(13) 0.0003(8) 0.0110(10) -0.0011(10)
    C37 0.068(2) 0.071(2) 0.109(3) -0.0308(16) 0.026(2) 0.015(2)
    N1 0.0716(14) 0.0342(11) 0.0589(14) 0.0197(10) 0.0124(11) 0.0003(10)
    N2 0.0430(9) 0.0298(10) 0.0463(11) 0.0066(7) 0.0086(8) 0.0070(8)
    N3 0.0578(12) 0.0345(11) 0.0452(11) 0.0106(9) 0.0070(9) -0.0021(9)
    N4 0.0763(15) 0.0329(11) 0.0496(12) -0.0102(10) 0.0087(10) 0.0055(9)
    O1 0.0425(9) 0.0822(15) 0.0772(14) -0.0107(9) -0.0016(9) 0.0147(12)
    O2 0.0468(9) 0.0451(10) 0.0736(13) -0.0128(7) 0.0120(8) 0.0133(9)
    O3 0.0954(17) 0.0919(17) 0.0507(12) -0.0014(13) 0.0306(12) -0.0115(11)
    O4 0.0706(12) 0.0474(11) 0.0580(11) -0.0057(9) -0.0105(9) -0.0032(9)
    O5 0.115(2) 0.0477(12) 0.1045(19) -0.0364(13) 0.0203(16) 0.0114(12)
    O6 0.128(3) 0.0694(16) 0.109(2) 0.0224(17) 0.042(2) -0.0027(15)
    Br1 0.0742(2) 0.0972(3) 0.0835(2) 0.00646(19) -0.01798(16) 0.0311(2)
_geom_special_details
;
All s.u.'s (except the s.u. in the dihedral angle between two l.s. planes) are
estimated using the full covariance matrix. The cell s.u.'s are taken into
account individually in the estimation of s.u.'s in distances, angles and
torsion angles; correlations between s.u.'s in cell parameters are only used
when they are defined by crystal symmetry. An approximate (isotropic)
treatment of cell s.u.'s is used for estimating s.u.'s involving l.s. planes.
;
loop_
    _geom_bond_atom_site_label_1
    _geom_bond_atom_site_label_2
    _geom_bond_site_symmetry_2
    _geom_bond_distance
    _geom_bond_publ_flag
    C1 C2 . 1.351(4) ?
    C1 N1 . 1.370(4) ?
    C1 H1 . 0.9300 ?
    C2 C3 . 1.419(3) ?
    C2 C9 . 1.500(3) ?
    C3 C4 . 1.398(4) ?
    C3 C8 . 1.410(3) ?
    C4 C5 . 1.371(4) ?
    C4 H4 . 0.9300 ?
    C5 C6 . 1.399(5) ?
    C5 H5 . 0.9300 ?
    C6 C7 . 1.359(5) ?
    C6 H6 . 0.9300 ?
    C7 C8 . 1.391(4) ?
    C7 H7 . 0.9300 ?
    C8 N1 . 1.357(4) ?
    C9 C10 . 1.540(3) ?
    C9 H9A . 0.9700 ?
    C9 H9B . 0.9700 ?
    C10 N2 . 1.458(3) ?
    C10 C36 . 1.529(3) ?
    C10 C11 . 1.600(3) ?
    C11 C30 . 1.511(3) ?
    C11 C12 . 1.532(3) ?
    C11 H11 . 0.9800 ?
    C12 N3 . 1.505(3) ?
    C12 C13 . 1.544(3) ?
    C12 H12 . 0.9800 ?
    C13 N2 . 1.453(3) ?
    C13 C14 . 1.508(3) ?
    C13 H13 . 0.9800 ?
    C14 N4 . 1.465(3) ?
    C14 C15 . 1.576(4) ?
    C14 H14 . 0.9800 ?
    C15 C29 . 1.498(4) ?
    C15 C16 . 1.529(5) ?
    C15 H15 . 0.9800 ?
    C16 O5 . 1.202(4) ?
    C16 N4 . 1.350(4) ?
    C17 C18 . 1.374(5) ?
    C17 C22 . 1.393(5) ?
    C17 N4 . 1.408(4) ?
    C18 C19 . 1.377(5) ?
    C18 H18 . 0.9300 ?
    C19 C20 . 1.364(5) ?
    C19 H19 . 0.9300 ?
    C20 O6 . 1.371(5) ?
    C20 C21 . 1.397(7) ?
    C21 C22 . 1.364(6) ?
    C21 H21 . 0.9300 ?
    C22 H22 . 0.9300 ?
    C23 O6 . 1.420(6) ?
    C23 H23A . 0.9600 ?
    C23 H23B . 0.9600 ?
    C23 H23C . 0.9600 ?
    C24 C25 . 1.379(5) ?
    C24 C29 . 1.393(4) ?
    C24 H24 . 0.9300 ?
    C25 C26 . 1.366(6) ?
    C25 H25 . 0.9300 ?
    C26 C27 . 1.369(6) ?
    C26 H26 . 0.9300 ?
    C27 C28 . 1.384(5) ?
    C27 H27 . 0.9300 ?
    C28 C29 . 1.393(5) ?
    C28 H28 . 0.9300 ?
    C30 C35 . 1.381(3) ?
    C30 C31 . 1.388(3) ?
    C31 C32 . 1.369(4) ?
    C31 H31 . 0.9300 ?
    C32 C33 . 1.366(4) ?
    C32 H32 . 0.9300 ?
    C33 C34 . 1.363(4) ?
    C33 Br1 . 1.895(3) ?
    C34 C35 . 1.390(4) ?
    C34 H34 . 0.9300 ?
    C35 H35 . 0.9300 ?
    C36 O1 . 1.180(3) ?
    C36 O2 . 1.325(3) ?
    C37 O2 . 1.458(3) ?
    C37 H37A . 0.9600 ?
    C37 H37B . 0.9600 ?
    C37 H37C . 0.9600 ?
    N1 H1A . 0.8600 ?
    N2 H2 . 0.8600 ?
    N3 O3 . 1.210(3) ?
    N3 O4 . 1.218(3) ?
loop_
    _geom_angle_atom_site_label_1
    _geom_angle_atom_site_label_2
    _geom_angle_atom_site_label_3
    _geom_angle_site_symmetry_1
    _geom_angle_site_symmetry_3
    _geom_angle
    _geom_angle_publ_flag
    C2 C1 N1 . . 110.1(2) ?
    C2 C1 H1 . . 125.0 ?
    N1 C1 H1 . . 125.0 ?
    C1 C2 C3 . . 106.7(2) ?
    C1 C2 C9 . . 126.7(2) ?
    C3 C2 C9 . . 126.6(2) ?
    C4 C3 C8 . . 118.6(2) ?
    C4 C3 C2 . . 134.5(2) ?
    C8 C3 C2 . . 106.9(2) ?
    C5 C4 C3 . . 119.2(3) ?
    C5 C4 H4 . . 120.4 ?
    C3 C4 H4 . . 120.4 ?
    C4 C5 C6 . . 121.1(3) ?
    C4 C5 H5 . . 119.5 ?
    C6 C5 H5 . . 119.5 ?
    C7 C6 C5 . . 121.2(2) ?
    C7 C6 H6 . . 119.4 ?
    C5 C6 H6 . . 119.4 ?
    C6 C7 C8 . . 118.2(3) ?
    C6 C7 H7 . . 120.9 ?
    C8 C7 H7 . . 120.9 ?
    N1 C8 C7 . . 130.8(2) ?
    N1 C8 C3 . . 107.4(2) ?
    C7 C8 C3 . . 121.8(3) ?
    C2 C9 C10 . . 112.56(19) ?
    C2 C9 H9A . . 109.1 ?
    C10 C9 H9A . . 109.1 ?
    C2 C9 H9B . . 109.1 ?
    C10 C9 H9B . . 109.1 ?
    H9A C9 H9B . . 107.8 ?
    N2 C10 C36 . . 108.35(18) ?
    N2 C10 C9 . . 109.65(18) ?
    C36 C10 C9 . . 109.74(18) ?
    N2 C10 C11 . . 106.06(16) ?
    C36 C10 C11 . . 109.40(17) ?
    C9 C10 C11 . . 113.48(17) ?
    C30 C11 C12 . . 114.28(18) ?
    C30 C11 C10 . . 115.92(18) ?
    C12 C11 C10 . . 103.63(16) ?
    C30 C11 H11 . . 107.5 ?
    C12 C11 H11 . . 107.5 ?
    C10 C11 H11 . . 107.5 ?
    N3 C12 C11 . . 111.63(18) ?
    N3 C12 C13 . . 109.04(19) ?
    C11 C12 C13 . . 103.74(18) ?
    N3 C12 H12 . . 110.7 ?
    C11 C12 H12 . . 110.7 ?
    C13 C12 H12 . . 110.7 ?
    N2 C13 C14 . . 113.3(2) ?
    N2 C13 C12 . . 104.45(17) ?
    C14 C13 C12 . . 118.4(2) ?
    N2 C13 H13 . . 106.7 ?
    C14 C13 H13 . . 106.7 ?
    C12 C13 H13 . . 106.7 ?
    N4 C14 C13 . . 114.1(2) ?
    N4 C14 C15 . . 87.00(18) ?
    C13 C14 C15 . . 116.6(2) ?
    N4 C14 H14 . . 112.3 ?
    C13 C14 H14 . . 112.3 ?
    C15 C14 H14 . . 112.3 ?
    C29 C15 C16 . . 115.9(2) ?
    C29 C15 C14 . . 120.7(2) ?
    C16 C15 C14 . . 84.4(2) ?
    C29 C15 H15 . . 111.1 ?
    C16 C15 H15 . . 111.1 ?
    C14 C15 H15 . . 111.1 ?
    O5 C16 N4 . . 131.8(4) ?
    O5 C16 C15 . . 135.1(3) ?
    N4 C16 C15 . . 93.1(2) ?
    C18 C17 C22 . . 118.0(3) ?
    C18 C17 N4 . . 122.2(3) ?
    C22 C17 N4 . . 119.8(3) ?
    C17 C18 C19 . . 122.1(3) ?
    C17 C18 H18 . . 119.0 ?
    C19 C18 H18 . . 119.0 ?
    C20 C19 C18 . . 120.4(4) ?
    C20 C19 H19 . . 119.8 ?
    C18 C19 H19 . . 119.8 ?
    C19 C20 O6 . . 125.6(4) ?
    C19 C20 C21 . . 117.6(4) ?
    O6 C20 C21 . . 116.8(3) ?
    C22 C21 C20 . . 122.3(3) ?
    C22 C21 H21 . . 118.8 ?
    C20 C21 H21 . . 118.8 ?
    C21 C22 C17 . . 119.5(4) ?
    C21 C22 H22 . . 120.3 ?
    C17 C22 H22 . . 120.3 ?
    O6 C23 H23A . . 109.5 ?
    O6 C23 H23B . . 109.5 ?
    H23A C23 H23B . . 109.5 ?
    O6 C23 H23C . . 109.5 ?
    H23A C23 H23C . . 109.5 ?
    H23B C23 H23C . . 109.5 ?
    C25 C24 C29 . . 121.2(3) ?
    C25 C24 H24 . . 119.4 ?
    C29 C24 H24 . . 119.4 ?
    C26 C25 C24 . . 121.1(3) ?
    C26 C25 H25 . . 119.5 ?
    C24 C25 H25 . . 119.5 ?
    C25 C26 C27 . . 118.4(4) ?
    C25 C26 H26 . . 120.8 ?
    C27 C26 H26 . . 120.8 ?
    C26 C27 C28 . . 121.7(4) ?
    C26 C27 H27 . . 119.2 ?
    C28 C27 H27 . . 119.2 ?
    C27 C28 C29 . . 120.3(3) ?
    C27 C28 H28 . . 119.9 ?
    C29 C28 H28 . . 119.9 ?
    C24 C29 C28 . . 117.3(3) ?
    C24 C29 C15 . . 121.5(3) ?
    C28 C29 C15 . . 121.2(3) ?
    C35 C30 C31 . . 117.5(2) ?
    C35 C30 C11 . . 124.2(2) ?
    C31 C30 C11 . . 118.3(2) ?
    C32 C31 C30 . . 121.4(2) ?
    C32 C31 H31 . . 119.3 ?
    C30 C31 H31 . . 119.3 ?
    C33 C32 C31 . . 119.9(2) ?
    C33 C32 H32 . . 120.0 ?
    C31 C32 H32 . . 120.0 ?
    C34 C33 C32 . . 120.7(3) ?
    C34 C33 Br1 . . 120.6(2) ?
    C32 C33 Br1 . . 118.8(2) ?
    C33 C34 C35 . . 119.3(2) ?
    C33 C34 H34 . . 120.4 ?
    C35 C34 H34 . . 120.4 ?
    C30 C35 C34 . . 121.3(2) ?
    C30 C35 H35 . . 119.4 ?
    C34 C35 H35 . . 119.4 ?
    O1 C36 O2 . . 124.4(2) ?
    O1 C36 C10 . . 125.0(2) ?
    O2 C36 C10 . . 110.6(2) ?
    O2 C37 H37A . . 109.5 ?
    O2 C37 H37B . . 109.5 ?
    H37A C37 H37B . . 109.5 ?
    O2 C37 H37C . . 109.5 ?
    H37A C37 H37C . . 109.5 ?
    H37B C37 H37C . . 109.5 ?
    C8 N1 C1 . . 108.9(2) ?
    C8 N1 H1A . . 125.5 ?
    C1 N1 H1A . . 125.5 ?
    C13 N2 C10 . . 106.14(17) ?
    C13 N2 H2 . . 126.9 ?
    C10 N2 H2 . . 126.9 ?
    O3 N3 O4 . . 124.1(2) ?
    O3 N3 C12 . . 117.0(2) ?
    O4 N3 C12 . . 118.8(2) ?
    C16 N4 C17 . . 130.8(2) ?
    C16 N4 C14 . . 95.5(2) ?
    C17 N4 C14 . . 133.2(2) ?
    C36 O2 C37 . . 116.1(3) ?
    C20 O6 C23 . . 116.9(3) ?
loop_
    _geom_torsion_atom_site_label_1
    _geom_torsion_atom_site_label_2
    _geom_torsion_atom_site_label_3
    _geom_torsion_atom_site_label_4
    _geom_torsion_site_symmetry_1
    _geom_torsion_site_symmetry_2
    _geom_torsion_site_symmetry_3
    _geom_torsion_site_symmetry_4
    _geom_torsion
    _geom_torsion_publ_flag
    N1 C1 C2 C3 . . . . 0.1(3) ?
    N1 C1 C2 C9 . . . . -179.8(2) ?
    C1 C2 C3 C4 . . . . -179.9(3) ?
    C9 C2 C3 C4 . . . . 0.0(4) ?
    C1 C2 C3 C8 . . . . 0.0(3) ?
    C9 C2 C3 C8 . . . . 179.9(2) ?
    C8 C3 C4 C5 . . . . 0.0(4) ?
    C2 C3 C4 C5 . . . . 179.9(3) ?
    C3 C4 C5 C6 . . . . -0.4(4) ?
    C4 C5 C6 C7 . . . . 0.8(5) ?
    C5 C6 C7 C8 . . . . -0.8(4) ?
    C6 C7 C8 N1 . . . . -179.4(3) ?
    C6 C7 C8 C3 . . . . 0.4(4) ?
    C4 C3 C8 N1 . . . . 179.9(2) ?
    C2 C3 C8 N1 . . . . -0.1(3) ?
    C4 C3 C8 C7 . . . . 0.0(4) ?
    C2 C3 C8 C7 . . . . -179.9(2) ?
    C1 C2 C9 C10 . . . . 72.9(3) ?
    C3 C2 C9 C10 . . . . -107.0(3) ?
    C2 C9 C10 N2 . . . . -65.0(2) ?
    C2 C9 C10 C36 . . . . 53.9(2) ?
    C2 C9 C10 C11 . . . . 176.64(18) ?
    N2 C10 C11 C30 . . . . -131.23(19) ?
    C36 C10 C11 C30 . . . . 112.1(2) ?
    C9 C10 C11 C30 . . . . -10.8(2) ?
    N2 C10 C11 C12 . . . . -5.2(2) ?
    C36 C10 C11 C12 . . . . -121.86(19) ?
    C9 C10 C11 C12 . . . . 115.22(19) ?
    C30 C11 C12 N3 . . . . -133.95(19) ?
    C10 C11 C12 N3 . . . . 98.99(19) ?
    C30 C11 C12 C13 . . . . 108.8(2) ?
    C10 C11 C12 C13 . . . . -18.3(2) ?
    N3 C12 C13 N2 . . . . -82.7(2) ?
    C11 C12 C13 N2 . . . . 36.4(2) ?
    N3 C12 C13 C14 . . . . 44.5(3) ?
    C11 C12 C13 C14 . . . . 163.6(2) ?
    N2 C13 C14 N4 . . . . -68.2(3) ?
    C12 C13 C14 N4 . . . . 169.0(2) ?
    N2 C13 C14 C15 . . . . -167.4(2) ?
    C12 C13 C14 C15 . . . . 69.8(3) ?
    N4 C14 C15 C29 . . . . -116.5(3) ?
    C13 C14 C15 C29 . . . . -1.0(4) ?
    N4 C14 C15 C16 . . . . 0.30(19) ?
    C13 C14 C15 C16 . . . . 115.8(2) ?
    C29 C15 C16 O5 . . . . -57.5(5) ?
    C14 C15 C16 O5 . . . . -178.9(4) ?
    C29 C15 C16 N4 . . . . 121.1(2) ?
    C14 C15 C16 N4 . . . . -0.3(2) ?
    C22 C17 C18 C19 . . . . -1.0(5) ?
    N4 C17 C18 C19 . . . . -179.1(3) ?
    C17 C18 C19 C20 . . . . -2.8(6) ?
    C18 C19 C20 O6 . . . . -178.0(4) ?
    C18 C19 C20 C21 . . . . 4.1(6) ?
    C19 C20 C21 C22 . . . . -1.8(7) ?
    O6 C20 C21 C22 . . . . -179.9(4) ?
    C20 C21 C22 C17 . . . . -1.9(7) ?
    C18 C17 C22 C21 . . . . 3.2(6) ?
    N4 C17 C22 C21 . . . . -178.6(4) ?
    C29 C24 C25 C26 . . . . 2.4(5) ?
    C24 C25 C26 C27 . . . . -2.3(6) ?
    C25 C26 C27 C28 . . . . 1.5(6) ?
    C26 C27 C28 C29 . . . . -0.8(5) ?
    C25 C24 C29 C28 . . . . -1.5(4) ?
    C25 C24 C29 C15 . . . . -179.3(3) ?
    C27 C28 C29 C24 . . . . 0.7(4) ?
    C27 C28 C29 C15 . . . . 178.5(3) ?
    C16 C15 C29 C24 . . . . -21.8(3) ?
    C14 C15 C29 C24 . . . . 77.4(3) ?
    C16 C15 C29 C28 . . . . 160.5(3) ?
    C14 C15 C29 C28 . . . . -100.3(3) ?
    C12 C11 C30 C35 . . . . -26.5(3) ?
    C10 C11 C30 C35 . . . . 93.9(3) ?
    C12 C11 C30 C31 . . . . 152.7(2) ?
    C10 C11 C30 C31 . . . . -86.9(3) ?
    C35 C30 C31 C32 . . . . 0.0(4) ?
    C11 C30 C31 C32 . . . . -179.3(2) ?
    C30 C31 C32 C33 . . . . 1.1(4) ?
    C31 C32 C33 C34 . . . . -1.4(5) ?
    C31 C32 C33 Br1 . . . . 179.2(2) ?
    C32 C33 C34 C35 . . . . 0.6(5) ?
    Br1 C33 C34 C35 . . . . 179.9(2) ?
    C31 C30 C35 C34 . . . . -0.8(4) ?
    C11 C30 C35 C34 . . . . 178.4(3) ?
    C33 C34 C35 C30 . . . . 0.6(5) ?
    N2 C10 C36 O1 . . . . -2.4(3) ?
    C9 C10 C36 O1 . . . . -122.1(3) ?
    C11 C10 C36 O1 . . . . 112.8(3) ?
    N2 C10 C36 O2 . . . . 178.07(18) ?
    C9 C10 C36 O2 . . . . 58.4(2) ?
    C11 C10 C36 O2 . . . . -66.7(2) ?
    C7 C8 N1 C1 . . . . 179.9(3) ?
    C3 C8 N1 C1 . . . . 0.1(3) ?
    C2 C1 N1 C8 . . . . -0.1(3) ?
    C14 C13 N2 C10 . . . . -171.01(19) ?
    C12 C13 N2 C10 . . . . -40.8(2) ?
    C36 C10 N2 C13 . . . . 145.89(18) ?
    C9 C10 N2 C13 . . . . -94.4(2) ?
    C11 C10 N2 C13 . . . . 28.5(2) ?
    C11 C12 N3 O3 . . . . 161.8(2) ?
    C13 C12 N3 O3 . . . . -84.1(3) ?
    C11 C12 N3 O4 . . . . -21.0(3) ?
    C13 C12 N3 O4 . . . . 93.0(2) ?
    O5 C16 N4 C17 . . . . -8.2(6) ?
    C15 C16 N4 C17 . . . . 173.2(3) ?
    O5 C16 N4 C14 . . . . 179.0(4) ?
    C15 C16 N4 C14 . . . . 0.4(2) ?
    C18 C17 N4 C16 . . . . -147.7(3) ?
    C22 C17 N4 C16 . . . . 34.2(5) ?
    C18 C17 N4 C14 . . . . 22.5(5) ?
    C22 C17 N4 C14 . . . . -155.6(3) ?
    C13 C14 N4 C16 . . . . -118.3(2) ?
    C15 C14 N4 C16 . . . . -0.3(2) ?
    C13 C14 N4 C17 . . . . 69.2(4) ?
    C15 C14 N4 C17 . . . . -172.9(3) ?
    O1 C36 O2 C37 . . . . 1.6(4) ?
    C10 C36 O2 C37 . . . . -178.9(3) ?
    C19 C20 O6 C23 . . . . -17.0(6) ?
    C21 C20 O6 C23 . . . . 161.0(4) ?
loop_
    _geom_hbond_atom_site_label_D
    _geom_hbond_atom_site_label_H
    _geom_hbond_atom_site_label_A
    _geom_hbond_site_symmetry_A
    _geom_hbond_distance_DH
    _geom_hbond_distance_HA
    _geom_hbond_distance_DA
    _geom_hbond_angle_DHA
    C11 H11 O4 . 0.98 2.27 2.717(3) 106.5
    C4 H4 O4 1_554 0.93 2.57 3.186(3) 123.9
    C31 H31 O4 2_574 0.93 2.55 3.399(3) 151.9
    N1 H1A O5 4_564 0.86 2.02 2.820(3) 154.9
    C18 H18 Cg 1_556 0.93 2.80 3.641(4) 151.0
data_global
_journal_date_recd_electronic     2008-04-10
_journal_date_accepted     2008-05-12
_journal_name_full     'Acta Crystallographica, Section E'
_journal_year     2008
_journal_volume     64
_journal_issue      6
_journal_page_first     o1095
_journal_page_last     o1096
_journal_paper_category     QO
_journal_coeditor_code     RK2086
_publ_contact_author_name     'Dr. L. Sudha'
_publ_contact_author_address
;
 Department of Physics SRM University Ramapuram Campus Chennai -
 600 089 India
;
_publ_contact_author_email     'sudharose18@gmail.com'
_publ_contact_author_fax     '91 44 24911709'
_publ_contact_author_phone     '91 44 24911709'
_publ_section_title
;\
Methyl
3-(4-bromophenyl)-2-(1<i>H</i>-indol-3-ylmethyl)-5-[1-(4-methoxyphenyl)-\
4-oxo-2-phenylazetidin-2-yl]-4-nitropyrrolidine-2-carboxylate
;
loop_
    _publ_author_name
    _publ_author_address
    'S. Nirmala'
;
Department of Physics
Easwari Engineering College
Ramapuram
Chennai 600 089
India
;
    'E. Theboral Sugi Kamala'
;
Department of Physics
Easwari Engineering College
Ramapuram
Chennai 600 089
India
;
    'L. Sudha'
;
Department of Physics
SRM University
Ramapuram Campus
Chennai 600 089
India
;
    'N. Arumugam'
;
Department of Organic Chemistry
University of Madras
Guindy Campus
Chennai 600 025
India
;
    'R. Raghunathan'
;
Department of Organic Chemistry
University of Madras
Guindy Campus
Chennai 600 025
India
;
