# Supplementary material for: Methyl 3-(4-bromo­phen­yl)-2-(1H-indol-3-ylmeth­yl)-5-[1-(4-methoxy­phen­yl)-4-oxo-2-phenyl­azetidin-2-yl]-4-nitro­pyrrolidine-2-carboxyl­ate
Source: Acta Crystallogr Sect E Struct Rep Online. 2008 May 17;64(Pt 6):o1095–6. doi: 10.1107/S1600536808014190 (PMC2961354; doi:10.1107/S1600536808014190)
Supplement: Supplementary file 2 [file e-64-o1095-Isup2.hkl]

#
# h,k,l, Fc-squared, Fo-squared, sigma(Fo-squared) and status flag
#
data_I
_shelx_title ' MONONA271 in Cc'
_shelx_refln_list_code          4
_shelx_F_calc_maximum      324.27
_exptl_crystal_F_000      1464.00
_reflns_d_resolution_high  0.7407
 
loop_
 _symmetry_equiv_pos_as_xyz
 'x, y, z'
 'x, -y, z+1/2'
 'x+1/2, y+1/2, z'
 'x+1/2, -y+1/2, z+1/2'
 
_cell_length_a    11.3988
_cell_length_b    34.8587
_cell_length_c     8.7039
_cell_angle_alpha  90.000
_cell_angle_beta  100.982
_cell_angle_gamma  90.000
 
_shelx_F_squared_multiplier     1.000
 
loop_
 _refln_index_h
 _refln_index_k
 _refln_index_l
 _refln_F_squared_calc
 _refln_F_squared_meas
 _refln_F_squared_sigma
 _refln_observed_status
  -1   1 -11        0.02       -7.75     32.10 o
   1   1 -11       21.32       21.51     35.95 o
   3   1 -11       18.51       22.01     30.08 o
   5   1 -11        0.93       -7.47     18.81 o
   7   1 -11        7.87        2.23     18.89 o
  -2   2 -11       78.04       60.91     84.27 o
   0   2 -11       77.26      111.08     52.57 o
   2   2 -11       73.84       95.24     31.68 o
   4   2 -11       16.59       14.99     20.03 o
   6   2 -11        1.61        2.63     18.75 o
   8   2 -11       47.62       45.89     38.38 o
  -1   3 -11       24.17       13.58     32.73 o
   1   3 -11       13.31      -29.74     30.46 o
   3   3 -11       22.38       54.11     28.18 o
   5   3 -11        1.04      -11.86     19.05 o
   7   3 -11       18.45       12.75     19.03 o
  -2   4 -11        1.00      -29.07     31.40 o
   0   4 -11        0.25        2.01     32.76 o
   2   4 -11       72.82       92.02     30.33 o
   4   4 -11       15.94       14.14     19.72 o
   6   4 -11       30.31       29.95     19.34 o
  -1   5 -11       77.59       80.82     33.88 o
   1   5 -11       17.45       -0.51     31.47 o
   3   5 -11        7.66      -21.14     28.88 o
   5   5 -11       47.92       27.26     19.24 o
   7   5 -11       10.46        9.39     19.05 o
  -2   6 -11        0.54       12.08     40.60 o
   0   6 -11       19.60       17.67     31.40 o
   2   6 -11       78.70      134.31     32.31 o
   4   6 -11       19.58      -15.90     23.23 o
   6   6 -11        6.80        2.48     21.77 o
  -1   7 -11       61.88       56.51     33.14 o
   1   7 -11       28.17       39.10     38.92 o
   3   7 -11       43.27       34.50     35.41 o
   5   7 -11       53.46       18.87     20.15 o
   7   7 -11        6.01       21.41     19.87 o
   0   8 -11       34.20       30.56     32.87 o
   2   8 -11       15.04        7.40     29.12 o
   4   8 -11       13.46       23.94     23.23 o
   6   8 -11       26.56       15.35     20.23 o
  -1   9 -11       10.99       21.50     34.06 o
   1   9 -11       59.56       82.04     33.22 o
   3   9 -11       41.23      119.58     31.61 o
   5   9 -11       22.36       10.98     20.41 o
   7   9 -11       31.97       46.89     20.31 o
   0  10 -11       19.10       47.26     37.24 o
   2  10 -11       11.24       21.00     31.82 o
   4  10 -11       54.91       32.60     23.47 o
   6  10 -11       13.26        6.47     20.44 o
  -1  11 -11       27.95       57.12     34.68 o
   1  11 -11       13.47      -28.50     28.50 o
   3  11 -11       48.19      111.89     32.61 o
   5  11 -11       43.02       64.44     21.32 o
   0  12 -11       60.72       44.34     31.99 o
   2  12 -11       82.69       73.69     32.47 o
   4  12 -11       63.38       74.58     57.22 o
   6  12 -11        2.73        5.20     20.59 o
   1  13 -11        9.70        2.76     32.91 o
   3  13 -11       31.87       44.61     32.69 o
   5  13 -11       32.44       42.29     23.82 o
   2  14 -11       41.32       34.84     47.18 o
   4  14 -11       36.34       64.93     30.90 o
   1  15 -11       43.43       32.49     34.76 o
   3  15 -11       40.19       59.98     33.40 o
   2  16 -11       29.87       63.17     33.85 o
  -4   0 -10       50.09       59.25     42.63 o
  -2   0 -10       68.54      111.47     42.43 o
   0   0 -10      167.83      205.73     43.82 o
   2   0 -10      253.87      270.02     30.33 o
   4   0 -10       29.34       27.98     23.35 o
   6   0 -10       23.23       25.78     23.77 o
   8   0 -10       10.54       16.93     23.35 o
  10   0 -10       35.13       43.81     30.61 o
  -5   1 -10       51.27       98.51     43.22 o
  -3   1 -10       79.96       90.16     30.14 o
  -1   1 -10      352.73      325.64     36.95 o
   1   1 -10      212.62      190.40     43.42 o
   3   1 -10      104.04       67.23     21.87 o
   5   1 -10       98.27      125.36     18.04 o
   7   1 -10        6.11        1.05     16.44 o
   9   1 -10        8.71       16.28     16.23 o
  -4   2 -10       11.48       19.06     29.90 o
  -2   2 -10       59.18       49.06     30.02 o
   0   2 -10       54.44       95.81     28.87 o
   2   2 -10       29.89       81.26     20.57 o
   4   2 -10      159.08      136.07     18.86 o
   6   2 -10        2.71       13.70     16.45 o
   8   2 -10        2.51       -4.65     16.75 o
  10   2 -10       15.42        9.83     23.11 o
  -5   3 -10       43.77       46.88     44.51 o
  -3   3 -10      164.52      171.14     31.51 o
  -1   3 -10       43.07       58.52     26.91 o
   1   3 -10      113.09       67.73     27.87 o
   3   3 -10       82.44      111.29     18.05 o
   5   3 -10       27.12       49.27     16.67 o
   7   3 -10       37.87       54.49     16.35 o
   9   3 -10       63.13       59.02     17.26 o
  -4   4 -10       85.72       81.57     29.97 o
  -2   4 -10      185.42      183.42     30.63 o
   0   4 -10      186.26      136.82     33.83 o
   2   4 -10       79.90      107.83     18.13 o
   4   4 -10       53.68       31.79     17.23 o
   6   4 -10       16.52       19.25     19.39 o
   8   4 -10       34.96       60.90     16.98 o
  10   4 -10       24.47       18.36     16.48 o
  -5   5 -10       32.81       -7.02     42.93 o
  -3   5 -10       24.71       42.40     53.81 o
  -1   5 -10       95.59      160.23     29.86 o
   1   5 -10       12.30      -27.46     31.60 o
   3   5 -10        6.94      -14.20     16.51 o
   5   5 -10        4.09        4.92     16.78 o
   7   5 -10        6.60       -0.95     19.86 o
   9   5 -10        2.32       -2.93     16.40 o
  -4   6 -10       47.28       67.17     45.94 o
  -2   6 -10       74.98       80.27     30.94 o
   0   6 -10       40.18       48.41     27.75 o
   2   6 -10        3.46       18.73     20.44 o
   4   6 -10       22.77       21.49     17.26 o
   6   6 -10       14.18       -8.78     16.92 o
   8   6 -10        5.68        9.80     16.95 o
  10   6 -10       25.64       36.81     16.44 o
  -5   7 -10       52.95       88.62     44.51 o
  -3   7 -10       42.56       18.22     31.33 o
  -1   7 -10       11.02       17.47     28.45 o
   1   7 -10       46.68       83.65     35.31 o
   3   7 -10      234.39      227.83     20.75 o
   5   7 -10        5.49        2.66     17.15 o
   7   7 -10       40.45       36.13     17.41 o
   9   7 -10       20.73       27.92     16.96 o
  -4   8 -10       20.92       18.97     29.15 o
  -2   8 -10        2.75      -24.05     27.93 o
   0   8 -10       64.97       41.97     27.13 o
   2   8 -10       18.98       15.84     30.10 o
   4   8 -10       14.07      -14.86     17.04 o
   6   8 -10       10.28        8.58     17.66 o
   8   8 -10       33.19       27.35     17.44 o
  10   8 -10        9.43      -15.13     36.99 o
  -3   9 -10       84.70       48.72     29.86 o
  -1   9 -10       14.00       21.20     27.77 o
   1   9 -10        5.89       33.47     26.46 o
   3   9 -10       48.89       32.32     18.27 o
   5   9 -10       41.91       22.30     17.44 o
   7   9 -10        5.93        1.31     17.24 o
   9   9 -10        2.39       -7.28     16.90 o
  -4  10 -10       16.04       45.78     31.78 o
  -2  10 -10        3.73       -1.58     30.42 o
   0  10 -10      100.73      112.69     30.21 o
   2  10 -10       48.80       29.27     32.00 o
   4  10 -10       67.26       47.23     17.85 o
   6  10 -10       19.50        4.22     17.60 o
   8  10 -10       26.02        7.78     17.39 o
  -3  11 -10       74.75       60.77     31.78 o
  -1  11 -10       32.48       28.60     29.30 o
   1  11 -10       20.90       31.48     28.71 o
   3  11 -10       13.04       -9.58     18.25 o
   5  11 -10       48.65       22.58     18.13 o
   7  11 -10       38.44       30.37     18.19 o
   9  11 -10       11.00       26.47     17.83 o
  -4  12 -10      119.18      133.20     33.48 o
  -2  12 -10      146.15      165.53     31.31 o
   0  12 -10       14.08      -17.26     27.45 o
   2  12 -10       52.45       58.51     29.30 o
   4  12 -10       33.56        7.85     18.04 o
   6  12 -10      137.26      173.12     19.34 o
   8  12 -10       76.58       63.56     18.35 o
  -3  13 -10       61.20       39.59     39.12 o
  -1  13 -10       16.04        0.39     30.21 o
   1  13 -10       24.88        5.66     29.92 o
   3  13 -10       34.94       51.84     21.60 o
   5  13 -10       45.51       57.90     18.99 o
   7  13 -10       18.08        8.92     18.63 o
   9  13 -10       27.28       37.15     18.12 o
  -2  14 -10       59.52       29.33     29.55 o
   0  14 -10       20.12       26.83     29.76 o
   2  14 -10        5.30       -3.47     28.72 o
   4  14 -10      187.33      216.56     21.19 o
   6  14 -10        7.42       -2.30     18.22 o
   8  14 -10        7.88      -14.84     18.65 o
  -3  15 -10       50.07       55.41     32.20 o
  -1  15 -10       14.06      -30.59     30.59 o
   1  15 -10       53.08       85.20     31.02 o
   3  15 -10      135.71      136.41     24.20 o
   5  15 -10        1.91        5.97     18.77 o
   7  15 -10       24.49       21.46     18.87 o
  -2  16 -10       86.68       75.21     42.93 o
   0  16 -10       42.48       77.52     43.47 o
   2  16 -10       13.98       11.57     28.12 o
   4  16 -10       11.61       -0.20     18.83 o
   6  16 -10       75.56       67.55     20.01 o
   8  16 -10       12.12       24.98     19.14 o
  -3  17 -10       18.51       83.44     33.27 o
  -1  17 -10       86.44      135.36     34.04 o
   1  17 -10      158.85      229.70     34.02 o
   3  17 -10       11.46      -10.11     38.28 o
   5  17 -10       20.83       18.96     19.45 o
   7  17 -10        2.91        0.47     19.65 o
  -2  18 -10       52.40       75.91     46.49 o
   0  18 -10       10.62       37.34     31.89 o
   2  18 -10       48.10       41.79     30.98 o
   4  18 -10       25.06       49.36     22.60 o
   6  18 -10       22.36       32.60     20.27 o
  -1  19 -10       26.93       -1.41     31.38 o
   1  19 -10      104.64      122.37     33.47 o
   3  19 -10      109.49      160.91     32.62 o
   5  19 -10       70.29       74.59     20.90 o
   7  19 -10        2.68      -16.08     19.76 o
  -2  20 -10       14.37       28.55     34.13 o
   0  20 -10      109.99      135.75     34.54 o
   2  20 -10       36.22       82.77     32.20 o
   4  20 -10       20.80       43.86     23.96 o
   6  20 -10       20.52       22.29     19.71 o
  -1  21 -10       38.15       26.58     33.49 o
   1  21 -10       82.68       33.48     32.79 o
   3  21 -10       21.55       34.32     30.36 o
   5  21 -10       15.55       44.17     23.67 o
   0  22 -10       29.43       93.31     35.09 o
   2  22 -10      156.09      222.50     35.61 o
   4  22 -10      103.07      135.36     42.33 o
   6  22 -10        1.32       11.80     23.31 o
   1  23 -10       89.48       95.22     34.56 o
   3  23 -10       42.22       51.38     33.19 o
   5  23 -10       16.14        7.24     24.39 o
   2  24 -10       38.91       62.65     33.06 o
   4  24 -10       64.36       98.66     33.38 o
  -7   1  -9       15.10       46.98     49.55 o
  -5   1  -9        6.55      -16.91     34.72 o
  -3   1  -9       91.63      129.10     24.86 o
  -1   1  -9       59.93       56.00     25.28 o
   1   1  -9      158.03      204.59     17.66 o
   3   1  -9      177.59      165.17     16.99 o
   5   1  -9       46.78        8.93     14.10 o
   7   1  -9       21.60        9.72     14.06 o
   9   1  -9       24.79       16.39     14.51 o
  11   1  -9       25.97       21.46     14.14 o
  -4   2  -9      181.08      218.18     29.83 o
  -2   2  -9       20.82       -9.01     24.92 o
   0   2  -9       12.46       -3.74     22.48 o
   2   2  -9      284.89      265.66     19.51 o
   4   2  -9       30.78       26.83     14.32 o
   6   2  -9       80.72       74.35     14.80 o
   8   2  -9      186.74      218.96     18.82 o
  10   2  -9       17.46       31.28     14.33 o
  -7   3  -9       19.14       72.20     46.39 o
  -5   3  -9       12.28      -26.09     26.09 o
  -3   3  -9       90.34       54.12     26.37 o
  -1   3  -9       15.97      -23.60     23.69 o
   1   3  -9      166.95      156.05     16.65 o
   3   3  -9      425.41      362.74     22.92 o
   5   3  -9       23.35       22.52     14.94 o
   7   3  -9       14.51        2.28     14.54 o
   9   3  -9       89.76       79.13     15.00 o
  11   3  -9       29.77       34.05     14.64 o
  -4   4  -9      133.97      124.17     27.69 o
  -2   4  -9      102.23       64.81     34.91 o
   0   4  -9      213.06      183.56     33.58 o
   2   4  -9      149.37      156.03     17.17 o
   4   4  -9      138.38      173.27     16.81 o
   6   4  -9       61.18       24.39     15.12 o
   8   4  -9       14.92        5.97     14.67 o
  10   4  -9      105.21      122.61     15.78 o
  -7   5  -9       62.66       48.96     46.09 o
  -5   5  -9      150.60      240.00     45.15 o
  -3   5  -9      140.91      203.78     41.99 o
  -1   5  -9        3.37       12.06     23.33 o
   1   5  -9       34.87        2.19     14.78 o
   3   5  -9      118.82      121.25     16.36 o
   5   5  -9      222.58      244.13     18.78 o
   7   5  -9        1.96        5.49     14.61 o
   9   5  -9        9.90       -5.25     14.85 o
  11   5  -9       31.40        9.46     14.53 o
  -4   6  -9       95.87      110.76     28.75 o
  -2   6  -9      143.04      134.64     25.87 o
   0   6  -9      471.15      559.30     40.15 o
   2   6  -9       98.36       70.10     15.57 o
   4   6  -9       50.11       44.72     15.29 o
   6   6  -9      104.50       82.38     15.03 o
   8   6  -9       44.79       24.31     16.80 o
  10   6  -9      103.50       99.84     15.49 o
  -7   7  -9      105.35       60.14     49.26 o
  -5   7  -9      177.78      210.99     30.18 o
  -3   7  -9      197.35      236.09     28.85 o
  -1   7  -9      330.11      323.32     32.20 o
   1   7  -9       34.65       53.12     17.35 o
   3   7  -9      270.80      293.30     20.60 o
   5   7  -9       21.53       49.15     15.14 o
   7   7  -9       85.42       98.27     16.10 o
   9   7  -9       25.98       23.81     14.85 o
  11   7  -9        4.62       11.32     14.58 o
  -6   8  -9       79.19       32.74     43.12 o
  -4   8  -9      217.47      227.86     30.71 o
  -2   8  -9       57.36       93.08     26.31 o
   0   8  -9      435.94      476.42     55.98 o
   2   8  -9       89.76      107.03     16.17 o
   4   8  -9      233.75      229.30     18.88 o
   6   8  -9       30.07       25.42     15.72 o
   8   8  -9       16.00       13.63     15.19 o
  10   8  -9       36.12       41.01     15.48 o
  -5   9  -9      111.07      123.53     29.34 o
  -3   9  -9      227.96      275.60     31.64 o
  -1   9  -9       48.10       35.11     25.66 o
   1   9  -9       84.79      154.14     17.01 o
   3   9  -9       88.91       31.59     15.11 o
   5   9  -9       51.49       22.61     15.95 o
   7   9  -9      224.87      242.31     18.93 o
   9   9  -9       62.66       38.90     15.11 o
  11   9  -9        4.15        6.69     15.07 o
  -6  10  -9      155.77      234.11     49.95 o
  -4  10  -9      121.75      104.66     36.79 o
  -2  10  -9      142.54      138.98     27.29 o
   0  10  -9      194.88      162.19     29.27 o
   2  10  -9       87.69       77.11     16.83 o
   4  10  -9      109.85      137.20     17.10 o
   6  10  -9       59.52       68.96     16.11 o
   8  10  -9        4.44       -2.52     15.24 o
  10  10  -9       44.42       63.86     15.75 o
  -5  11  -9       25.77       60.52     28.99 o
  -3  11  -9       16.32       18.16     26.54 o
  -1  11  -9      140.03      179.41     29.08 o
   1  11  -9      208.17      230.95     22.23 o
   3  11  -9      120.34      107.25     17.75 o
   5  11  -9       22.06        9.85     17.60 o
   7  11  -9       59.74       55.30     15.30 o
   9  11  -9       15.98       26.44     15.69 o
  11  11  -9        6.43       -2.20     15.39 o
  -6  12  -9      108.32      136.89     45.10 o
  -4  12  -9      164.14      192.36     30.84 o
  -2  12  -9      162.34      169.65     29.55 o
   0  12  -9       19.97       42.43     32.74 o
   2  12  -9        2.61       -8.04     16.37 o
   4  12  -9       37.51       49.54     16.07 o
   6  12  -9       39.41       52.16     15.96 o
   8  12  -9        7.14       -2.95     15.58 o
  10  12  -9       13.55        4.43     20.59 o
  -5  13  -9       29.10      -27.20     28.22 o
  -3  13  -9      156.76      126.09     30.35 o
  -1  13  -9      253.97      249.70     37.78 o
   1  13  -9      297.46      333.73     44.69 o
   3  13  -9       62.97       45.81     17.00 o
   5  13  -9       87.92      103.76     16.58 o
   7  13  -9       85.81       97.81     17.26 o
   9  13  -9        5.25      -16.37     16.37 o
  11  13  -9        3.75      -11.40     36.69 o
  -4  14  -9       17.63       25.26     25.11 o
  -2  14  -9      111.95      115.64     28.85 o
   0  14  -9       91.15      108.85     25.71 o
   2  14  -9       40.73       43.27     17.44 o
   4  14  -9      180.11      180.42     18.60 o
   6  14  -9       94.56       56.40     17.21 o
   8  14  -9        2.20        1.54     16.91 o
  10  14  -9       20.67       11.38     16.58 o
  -5  15  -9      115.71       56.18     42.53 o
  -3  15  -9       56.29       43.06     29.02 o
  -1  15  -9      203.23      172.96     30.67 o
   1  15  -9       21.41       12.69     25.05 o
   3  15  -9       24.31       31.25     16.66 o
   5  15  -9       25.98       40.91     16.68 o
   7  15  -9      105.84      127.69     18.34 o
   9  15  -9       11.41       13.39     16.49 o
  -4  16  -9        8.02      -18.48     28.50 o
  -2  16  -9      160.95      136.70     30.77 o
   0  16  -9       63.56       50.06     25.91 o
   2  16  -9      150.13      150.27     21.76 o
   4  16  -9       86.01       74.71     17.62 o
   6  16  -9       59.36       81.63     17.38 o
   8  16  -9       82.84       58.94     17.98 o
  10  16  -9        3.68       -1.27     16.51 o
  -5  17  -9       10.17       25.32     42.43 o
  -3  17  -9       69.55       39.79     39.12 o
  -1  17  -9       30.65       24.28     28.29 o
   1  17  -9      145.99       62.79     24.65 o
   3  17  -9       36.80       59.01     18.27 o
   5  17  -9       74.19       99.63     17.80 o
   7  17  -9       23.07       -5.34     17.24 o
   9  17  -9       18.98       32.05     17.12 o
  -4  18  -9       15.13       58.95     30.42 o
  -2  18  -9       99.17       83.98     44.66 o
   0  18  -9       88.05       74.26     28.81 o
   2  18  -9      128.71      158.02     22.08 o
   4  18  -9        7.73       18.13     17.98 o
   6  18  -9       10.93       -2.57     17.39 o
   8  18  -9        9.29       14.51     24.28 o
  10  18  -9        3.90        0.37     25.59 o
  -5  19  -9        8.61      -37.49     43.82 o
  -3  19  -9        8.00        4.65     26.65 o
  -1  19  -9       55.10       39.33     28.90 o
   1  19  -9       17.49       18.58     28.19 o
   3  19  -9      150.45      124.19     19.43 o
   5  19  -9       16.36       20.54     17.83 o
   7  19  -9        4.22      -17.22     17.22 o
   9  19  -9       10.77       -9.67     17.68 o
  -4  20  -9       61.79       23.39     47.57 o
  -2  20  -9       60.90      119.11     29.16 o
   0  20  -9       24.78      -27.60     28.29 o
   2  20  -9       52.58       47.90     21.57 o
   4  20  -9      128.06      120.46     19.37 o
   6  20  -9        3.95        0.48     17.85 o
   8  20  -9        3.98        1.73     18.13 o
  -3  21  -9       15.95       40.64     31.05 o
  -1  21  -9      266.55      288.23     42.13 o
   1  21  -9        9.81       -4.75     35.46 o
   3  21  -9       43.30       30.83     21.76 o
   5  21  -9        8.07      -18.39     18.39 o
   7  21  -9        3.41       13.15     19.25 o
   9  21  -9        2.09       14.36     18.62 o
  -4  22  -9       19.08       15.52     33.19 o
  -2  22  -9       60.04       50.79     31.41 o
   0  22  -9       14.73        9.54     29.86 o
   2  22  -9        5.63      -18.36     27.11 o
   4  22  -9       29.96       34.20     19.46 o
   6  22  -9       12.63       14.95     19.16 o
   8  22  -9       48.83       70.39     19.64 o
  -3  23  -9      148.15      195.93     34.50 o
  -1  23  -9       48.99       45.52     40.95 o
   1  23  -9        7.25        7.85     30.35 o
   3  23  -9      148.03      212.97     25.54 o
   5  23  -9       39.16       28.09     19.46 o
   7  23  -9       20.80       33.34     19.93 o
  -2  24  -9        4.48       19.33     32.52 o
   0  24  -9       42.63       74.42     30.67 o
   2  24  -9       11.06       -8.44     30.62 o
   4  24  -9       14.40       32.23     22.68 o
   6  24  -9       34.01       36.72     19.85 o
   8  24  -9        1.04        0.16     19.50 o
  -3  25  -9      108.76      129.37     33.90 o
  -1  25  -9       99.34       78.36     31.61 o
   1  25  -9       12.27        9.66     31.56 o
   3  25  -9      156.90      189.03     31.94 o
   5  25  -9       20.98       60.98     23.07 o
   7  25  -9       51.44       78.18     20.75 o
  -2  26  -9       15.42       45.19     33.37 o
   0  26  -9       55.68       35.19     33.18 o
   2  26  -9       10.29       22.72     56.23 o
   4  26  -9        0.37        2.79     31.52 o
   6  26  -9        3.00       -3.29     20.00 o
  -1  27  -9       12.28       36.10     38.62 o
   1  27  -9       38.94       88.96     33.83 o
   3  27  -9       20.33       56.21     66.47 o
   5  27  -9       28.28       46.31     23.90 o
   0  28  -9       75.63      111.80     35.15 o
   2  28  -9       62.39       52.21     76.21 o
   4  28  -9       26.32       56.15     31.90 o
   1  29  -9       76.06      101.90     34.95 o
   3  29  -9      140.17      122.17     32.64 o
   5  29  -9       55.53       68.34     40.55 o
   2  30  -9       74.36      106.12     33.50 o
  -8   0  -8      108.80      143.51     49.06 o
  -6   0  -8      595.23      612.92     65.87 o
  -4   0  -8      449.05      358.14     46.98 o
  -2   0  -8      110.25      102.67     31.16 o
   0   0  -8      395.94      364.28     27.07 o
   2   0  -8     1550.48     1570.04     95.72 o
   4   0  -8     1215.41      988.61     66.19 o
   6   0  -8      117.82      108.67     18.84 o
   8   0  -8      140.91      136.69     19.81 o
  10   0  -8      119.42      105.73     20.18 o
  12   0  -8       95.23      102.50     18.75 o
  -9   1  -8      100.85      106.86     35.84 o
  -7   1  -8       61.45       81.20     44.90 o
  -5   1  -8       80.69       62.32     23.18 o
  -3   1  -8      454.96      461.62     31.92 o
  -1   1  -8      718.33      686.37     35.48 o
   1   1  -8       86.99       49.09     13.32 o
   3   1  -8      654.41      785.70     32.24 o
   5   1  -8      539.03      533.11     26.67 o
   7   1  -8       37.94       46.13     12.38 o
   9   1  -8      187.72      222.93     15.95 o
  11   1  -8       15.63       20.86     12.05 o
  13   1  -8       69.24       68.61     12.17 o
  -8   2  -8       81.15      105.99     33.56 o
  -6   2  -8      388.03      404.28     34.21 o
  -4   2  -8      708.07      626.02     46.54 o
  -2   2  -8      713.93      712.75     52.72 o
   0   2  -8       54.48       48.67     12.94 o
   2   2  -8     1400.19     1383.61     60.75 o
   4   2  -8      106.83       60.69     13.53 o
   6   2  -8       99.00      120.38     13.50 o
   8   2  -8       62.02       63.76     13.07 o
  10   2  -8       17.14        6.57     12.01 o
  12   2  -8       42.83       46.34     12.81 o
  -7   3  -8      149.26      116.31     43.52 o
  -5   3  -8      425.34      410.69     34.51 o
  -3   3  -8      185.86      156.58     27.67 o
  -1   3  -8      466.92      495.54     25.00 o
   1   3  -8      196.21      199.38     15.72 o
   3   3  -8       89.82       54.53     13.23 o
   5   3  -8      229.02      211.07     15.77 o
   7   3  -8      160.94       89.76     13.43 o
   9   3  -8       58.81       49.17     12.68 o
  11   3  -8       25.14       11.98     12.35 o
  13   3  -8       36.05       17.69     30.91 o
  -8   4  -8       65.86       67.57     33.76 o
  -6   4  -8       91.61       98.12     24.86 o
  -4   4  -8      227.80      224.06     27.27 o
  -2   4  -8      521.13      460.77     34.97 o
   0   4  -8      173.57      188.26     15.20 o
   2   4  -8      434.86      361.40     23.18 o
   4   4  -8      602.63      650.68     30.21 o
   6   4  -8      437.03      483.73     24.71 o
   8   4  -8        4.28      -11.44     12.23 o
  10   4  -8       42.75       43.46     12.73 o
  12   4  -8       24.88       45.55     12.58 o
  -7   5  -8      168.91      171.11     47.77 o
  -5   5  -8      269.71      244.52     29.02 o
  -3   5  -8      238.14      223.03     26.77 o
  -1   5  -8      249.86      211.79     20.58 o
   1   5  -8      489.31      407.87     22.93 o
   3   5  -8      192.53      187.68     16.28 o
   5   5  -8      550.71      442.28     23.77 o
   7   5  -8        0.79        6.79     12.68 o
   9   5  -8        9.30       11.79     12.72 o
  11   5  -8       39.27       21.47     12.78 o
  -8   6  -8      116.37      145.61     40.75 o
  -6   6  -8       62.02       62.71     35.21 o
  -4   6  -8       10.77       -2.27     23.07 o
  -2   6  -8      181.89      206.93     24.84 o
   0   6  -8      225.08      243.51     17.30 o
   2   6  -8      158.41      120.04     14.99 o
   4   6  -8      803.61      763.60     34.74 o
   6   6  -8      181.62      135.85     14.52 o
   8   6  -8      152.95      120.23     13.97 o
  10   6  -8       66.42       65.74     13.22 o
  12   6  -8        5.33        6.71     12.18 o
  -7   7  -8       41.35       28.68     40.75 o
  -5   7  -8       45.70       17.57     24.15 o
  -3   7  -8      145.27      141.74     24.51 o
  -1   7  -8       98.85      115.89     17.28 o
   1   7  -8       63.23       61.09     13.62 o
   3   7  -8      400.57      359.09     21.09 o
   5   7  -8       15.04        1.93     12.66 o
   7   7  -8      260.76      272.94     17.95 o
   9   7  -8       13.75       20.55     12.75 o
  11   7  -8       32.03       19.42     12.71 o
  -8   8  -8       68.59       97.42     35.34 o
  -6   8  -8       14.94       -4.73     27.39 o
  -4   8  -8       36.60       22.94     23.35 o
  -2   8  -8      281.42      235.48     25.72 o
   0   8  -8       97.29      118.27     15.30 o
   2   8  -8       73.57       60.84     13.89 o
   4   8  -8       33.85       -2.84     12.97 o
   6   8  -8      314.29      279.80     18.23 o
   8   8  -8       43.42       24.87     13.39 o
  10   8  -8       10.58       16.03     12.91 o
  12   8  -8       22.39       11.31     12.60 o
  -7   9  -8       23.87       69.14     40.06 o
  -5   9  -8      209.07      208.80     28.50 o
  -3   9  -8      169.39      166.84     25.38 o
  -1   9  -8      107.98      121.72     21.04 o
   1   9  -8      226.73      182.18     16.20 o
   3   9  -8      558.82      517.02     31.29 o
   5   9  -8      175.95      180.24     15.55 o
   7   9  -8      234.41      220.64     16.66 o
   9   9  -8       31.70       24.16     13.48 o
  11   9  -8       24.87       40.51     13.24 o
  -8  10  -8       58.02       89.59     34.84 o
  -6  10  -8       32.53       90.13     28.44 o
  -4  10  -8      188.76      214.98     26.85 o
  -2  10  -8      352.70      376.98     33.08 o
   0  10  -8       50.40       25.95     13.86 o
   2  10  -8       99.01       77.53     14.53 o
   4  10  -8      239.74      259.02     18.32 o
   6  10  -8      148.53      148.89     15.52 o
   8  10  -8       38.23       27.26     13.87 o
  10  10  -8       45.76       42.88     13.76 o
  12  10  -8       64.18       79.45     13.43 o
  -7  11  -8       11.93       19.88     39.27 o
  -5  11  -8       56.56       82.59     28.29 o
  -3  11  -8       34.77       67.29     23.71 o
  -1  11  -8       73.59       74.74     29.38 o
   1  11  -8       20.97       11.05     13.94 o
   3  11  -8       96.69       82.03     14.14 o
   5  11  -8       86.80       74.90     13.89 o
   7  11  -8      174.90      168.87     15.87 o
   9  11  -8       41.28       48.61     14.12 o
  11  11  -8      107.08       95.90     14.68 o
  -8  12  -8       17.60       32.41     33.02 o
  -6  12  -8      136.83      195.13     28.34 o
  -4  12  -8       28.51       30.22     24.62 o
  -2  12  -8      572.11      639.63     78.33 o
   0  12  -8      531.33      456.27     23.82 o
   2  12  -8       13.39       -5.79     13.48 o
   4  12  -8       64.51       77.73     14.29 o
   6  12  -8      571.40      569.38     30.83 o
   8  12  -8       36.09       38.17     14.40 o
  10  12  -8        4.07        8.49     13.98 o
  12  12  -8       14.70       31.87     13.39 o
  -7  13  -8       10.90       43.52     41.34 o
  -5  13  -8      111.38      113.73     21.57 o
  -3  13  -8      158.64      176.71     41.00 o
  -1  13  -8      431.40      397.54     32.51 o
   1  13  -8      156.04      167.99     16.60 o
   3  13  -8      142.30      133.93     16.96 o
   5  13  -8      129.69      153.74     15.74 o
   7  13  -8      311.54      312.41     19.27 o
   9  13  -8       31.48       26.40     14.42 o
  11  13  -8       15.36       18.44     14.10 o
  -8  14  -8       19.10      -20.43     34.19 o
  -6  14  -8      152.23      155.48     40.55 o
  -4  14  -8      324.88      350.97     31.96 o
  -2  14  -8      300.40      339.77     32.27 o
   0  14  -8      150.85      198.37     20.80 o
   2  14  -8        0.75      -13.23     14.21 o
   4  14  -8      458.99      494.78     25.84 o
   6  14  -8       73.74       93.28     15.41 o
   8  14  -8        8.55        5.55     14.63 o
  10  14  -8        0.36       -9.21     14.21 o
  12  14  -8       43.53       62.91     14.43 o
  -7  15  -8      198.39      260.22     48.86 o
  -5  15  -8       63.71       90.01     21.67 o
  -3  15  -8       58.44       89.13     35.85 o
  -1  15  -8      148.00      173.73     26.89 o
   1  15  -8      214.23      231.25     17.79 o
   3  15  -8      146.25      147.81     16.53 o
   5  15  -8       38.30       49.43     14.92 o
   7  15  -8       19.65       24.61     14.66 o
   9  15  -8       18.83       40.91     15.14 o
  11  15  -8       94.73      119.99     15.60 o
  -6  16  -8       27.13       26.21     36.60 o
  -4  16  -8      167.73      247.24     24.22 o
  -2  16  -8       79.91       93.28     25.76 o
   0  16  -8      174.56      156.90     20.58 o
   2  16  -8      140.39      154.69     17.61 o
   4  16  -8      166.13      168.57     16.87 o
   6  16  -8        6.33      -10.22     15.20 o
   8  16  -8       29.74       57.55     15.16 o
  10  16  -8        5.15       -5.38     14.97 o
  -5  17  -8      170.29      190.77     29.12 o
  -3  17  -8      262.71      276.06     46.29 o
  -1  17  -8      374.29      371.80     35.22 o
   1  17  -8      102.04      117.14     16.93 o
   3  17  -8      425.62      477.66     25.81 o
   5  17  -8      197.60      215.90     18.65 o
   7  17  -8       13.91       22.83     15.77 o
   9  17  -8        4.59       -0.96     15.11 o
  11  17  -8        7.17        3.45     15.12 o
  -4  18  -8      271.57      279.25     33.36 o
  -2  18  -8       31.88       23.69     26.14 o
   0  18  -8      481.95      503.71     34.41 o
   2  18  -8       89.45       93.07     16.46 o
   4  18  -8       45.12       56.04     16.62 o
   6  18  -8       86.26      102.55     16.48 o
   8  18  -8        6.80        8.44     15.80 o
  10  18  -8        6.73       -1.40     15.49 o
  -5  19  -8      127.10       85.65     40.55 o
  -3  19  -8      268.30      285.82     31.90 o
  -1  19  -8      238.35      281.60     30.94 o
   1  19  -8      111.94      110.68     20.33 o
   3  19  -8      119.05      142.45     17.44 o
   5  19  -8       79.37       59.28     16.63 o
   7  19  -8       65.90       66.07     16.44 o
   9  19  -8        6.94      -11.95     15.94 o
  11  19  -8        6.28        1.88     15.60 o
  -4  20  -8       85.64      103.07     26.57 o
  -2  20  -8       64.74       27.75     26.21 o
   0  20  -8       48.23       98.45     26.38 o
   2  20  -8      233.42      247.18     20.51 o
   4  20  -8       32.97       16.82     15.96 o
   6  20  -8       13.33       22.20     23.20 o
   8  20  -8       47.57       52.94     20.00 o
  10  20  -8       45.05       41.77     16.20 o
  -5  21  -8       47.16       40.45     40.55 o
  -3  21  -8      211.32      255.39     46.19 o
  -1  21  -8      281.87      305.05     32.76 o
   1  21  -8       82.08       95.86     20.46 o
   3  21  -8      131.36      151.77     18.02 o
   5  21  -8       12.51      -16.44     16.44 o
   7  21  -8       62.84       41.26     17.14 o
   9  21  -8       52.12       65.77     17.27 o
  -4  22  -8       49.34       28.80     28.20 o
  -2  22  -8       19.29       60.34     26.19 o
   0  22  -8      170.10      216.09     30.61 o
   2  22  -8      198.83      218.04     23.40 o
   4  22  -8      149.12      154.95     18.84 o
   6  22  -8       10.61       19.09     17.20 o
   8  22  -8        1.76       20.96     17.03 o
  10  22  -8       17.17       27.85     16.48 o
  -5  23  -8      106.86       84.17     41.94 o
  -3  23  -8      104.50       85.37     27.78 o
  -1  23  -8      176.80      147.44     30.67 o
   1  23  -8      160.16      159.32     32.84 o
   3  23  -8        5.03        7.99     17.42 o
   5  23  -8       33.52       55.25     17.73 o
   7  23  -8       27.66       11.74     17.63 o
   9  23  -8       24.02       12.10     16.80 o
  -4  24  -8        8.48       11.81     29.13 o
  -2  24  -8      311.16      298.72     35.36 o
   0  24  -8       35.63       39.08     28.19 o
   2  24  -8      137.83      119.90     21.29 o
   4  24  -8       81.75      103.78     18.28 o
   6  24  -8        5.52       16.05     17.49 o
   8  24  -8       17.52       36.37     17.73 o
  -5  25  -8       34.14       -3.56     42.43 o
  -3  25  -8      111.33       85.79     36.05 o
  -1  25  -8       74.87      103.64     35.90 o
   1  25  -8       49.76       39.30     28.43 o
   3  25  -8       77.71       86.54     22.41 o
   5  25  -8       80.19       77.13     18.93 o
   7  25  -8        4.16        0.56     17.72 o
   9  25  -8        3.71       -8.66     17.53 o
  -4  26  -8       14.46        1.65     30.96 o
  -2  26  -8      240.48      247.75     32.15 o
   0  26  -8       24.53       25.89     28.62 o
   2  26  -8       12.09        9.94     34.57 o
   4  26  -8       49.77       38.46     18.71 o
   6  26  -8       19.76        3.71     22.38 o
   8  26  -8       42.92       38.13     18.38 o
  -3  27  -8       22.49       59.73     31.30 o
  -1  27  -8       54.53      105.84     31.05 o
   1  27  -8        1.17      -17.01     28.48 o
   3  27  -8      223.25      237.67     25.47 o
   5  27  -8        4.32        2.36     18.49 o
   7  27  -8        2.93        6.40     18.75 o
  -4  28  -8       97.98      117.90     47.18 o
  -2  28  -8      180.74      172.33     34.19 o
   0  28  -8       10.56       10.37     29.40 o
   2  28  -8       15.26       38.55     30.31 o
   4  28  -8      120.27      141.35     29.82 o
   6  28  -8       56.95       50.11     19.43 o
   8  28  -8       27.68       22.02     17.65 o
  -3  29  -8        8.29        8.75     31.54 o
  -1  29  -8        0.06      -13.54     31.51 o
   1  29  -8       61.64       62.44     55.04 o
   3  29  -8       40.23       59.35     58.65 o
   5  29  -8       31.77       24.98     23.03 o
   7  29  -8        0.96       -9.87     17.20 o
  -2  30  -8       26.03       63.42     32.72 o
   0  30  -8       31.01       64.55     31.46 o
   2  30  -8      105.17      183.71     32.72 o
   4  30  -8       11.43        4.36     23.32 o
   6  30  -8        0.96       12.71     23.21 o
  -1  31  -8      102.56      107.85     31.95 o
   1  31  -8       17.08       25.62     31.03 o
   3  31  -8        3.54      -15.47     30.21 o
   5  31  -8       57.93       66.92     24.30 o
  -2  32  -8       32.56      -14.54     33.91 o
   0  32  -8       35.58       41.27     33.76 o
   2  32  -8       64.95       61.86     33.23 o
   4  32  -8       98.64       72.98     33.13 o
   6  32  -8       10.31       19.28     27.37 o
  -1  33  -8      135.72      159.76     36.79 o
   1  33  -8        1.02       16.22     33.75 o
   3  33  -8      129.78      109.56     32.86 o
   5  33  -8       93.54      160.72     27.63 o
   2  34  -8       43.50       71.96     56.97 o
  -9   1  -7       72.14       43.44     21.11 o
  -7   1  -7        4.32       11.46     17.98 o
  -5   1  -7      352.82      359.32     21.02 o
  -3   1  -7     1283.36     1283.17     53.99 o
  -1   1  -7      829.46      778.84     30.47 o
   1   1  -7       50.72       23.47     11.30 o
   3   1  -7      278.36      259.84     16.23 o
   5   1  -7      288.02      282.55     12.95 o
   7   1  -7      362.80      336.06     15.37 o
   9   1  -7       23.32       27.08      8.46 o
  11   1  -7        3.61        2.19      8.32 o
  13   1  -7        5.87       18.69     14.89 o
 -10   2  -7       98.45      104.20     23.52 o
  -8   2  -7      122.68      110.33     20.63 o
  -6   2  -7      149.03      141.31     16.68 o
  -4   2  -7      343.43      304.94     19.35 o
  -2   2  -7     1502.15     1450.63     47.60 o
   0   2  -7     1569.84     1468.78     60.27 o
   2   2  -7      155.36      145.46     13.68 o
   4   2  -7       54.98       27.91     10.58 o
   6   2  -7      150.66      171.67     10.50 o
   8   2  -7      476.94      468.54     19.71 o
  10   2  -7       87.87      107.50      9.39 o
  12   2  -7       32.69       23.54      9.20 o
  -9   3  -7       10.68       31.03     21.10 o
  -7   3  -7       28.71       42.20     20.77 o
  -5   3  -7      407.84      443.63     23.70 o
  -3   3  -7      652.82      727.26     44.87 o
  -1   3  -7      218.72      241.79     15.68 o
   1   3  -7      177.19      159.06     13.02 o
   3   3  -7      668.05      649.03     29.19 o
   5   3  -7      581.29      571.26     23.40 o
   7   3  -7      546.25      489.99     21.40 o
   9   3  -7       29.59       26.28      8.56 o
  11   3  -7       24.08       34.03      9.40 o
  13   3  -7        7.69       11.29     11.51 o
 -10   4  -7       51.05       63.49     23.33 o
  -8   4  -7      117.29      143.48     21.08 o
  -6   4  -7      279.53      271.97     19.15 o
  -4   4  -7       90.24      142.32     14.81 o
  -2   4  -7      567.98      509.05     22.68 o
   0   4  -7     1788.64     1773.59     74.44 o
   2   4  -7      516.25      542.66     27.44 o
   4   4  -7      121.01       92.67     11.92 o
   6   4  -7      357.56      395.26     16.05 o
   8   4  -7      250.48      242.75     12.54 o
  10   4  -7      282.15      283.83     14.83 o
  12   4  -7       27.80       18.92      9.39 o
  -9   5  -7       65.48       77.88     21.85 o
  -7   5  -7       75.46       96.36     27.89 o
  -5   5  -7      171.64      145.61     15.77 o
  -3   5  -7       16.95      -16.16     16.16 o
  -1   5  -7      179.00      154.04     13.45 o
   1   5  -7      247.74      237.17     13.66 o
   3   5  -7      424.99      424.28     22.64 o
   5   5  -7       73.38       92.40      9.89 o
   7   5  -7      156.25      179.61     12.00 o
   9   5  -7      229.56      208.23     12.58 o
  11   5  -7      101.42      113.68     10.58 o
  13   5  -7        8.13       -1.51     11.93 o
 -10   6  -7       85.00      122.26     23.91 o
  -8   6  -7      205.80      209.47     22.52 o
  -6   6  -7      592.94      597.95     27.08 o
  -4   6  -7      323.30      334.49     21.52 o
  -2   6  -7      350.97      361.40     19.27 o
   0   6  -7     1425.53     1323.83     60.13 o
   2   6  -7      907.87      893.71     40.55 o
   4   6  -7      377.89      410.88     19.48 o
   6   6  -7      144.05      124.16     11.62 o
   8   6  -7      124.67      117.29     11.13 o
  10   6  -7      123.67       97.71     10.70 o
  12   6  -7        6.78        5.73     10.50 o
  -9   7  -7       24.31       35.88     20.97 o
  -7   7  -7      332.49      411.87     27.92 o
  -5   7  -7      354.99      352.87     20.26 o
  -3   7  -7      514.93      531.09     26.12 o
  -1   7  -7      568.23      537.56     32.91 o
   1   7  -7      682.45      654.59     31.62 o
   3   7  -7      214.52      233.13     13.62 o
   5   7  -7     1408.55     1508.84     59.73 o
   7   7  -7      415.74      437.67     19.02 o
   9   7  -7        8.74        0.20      9.88 o
  11   7  -7       75.09       70.78     10.46 o
  13   7  -7        9.60       -1.86     12.25 o
 -10   8  -7      194.01      235.94     25.98 o
  -8   8  -7      305.77      326.07     24.58 o
  -6   8  -7      370.83      400.07     22.06 o
  -4   8  -7      803.13      792.29     36.88 o
  -2   8  -7      993.79     1073.94     41.00 o
   0   8  -7     1103.25      948.58     49.27 o
   2   8  -7      818.66      746.38     35.32 o
   4   8  -7     1266.77     1156.99     50.70 o
   6   8  -7      159.20      112.70     12.93 o
   8   8  -7       27.74       50.66     10.31 o
  10   8  -7       75.03       87.29     12.38 o
  12   8  -7       12.19       22.45     12.29 o
  -9   9  -7       27.34       35.88     20.69 o
  -7   9  -7      416.29      436.85     29.47 o
  -5   9  -7      434.69      422.24     23.05 o
  -3   9  -7      545.98      553.67     32.94 o
  -1   9  -7     1350.20     1357.62     52.37 o
   1   9  -7     1650.50     1578.10     68.63 o
   3   9  -7      291.24      334.69     19.34 o
   5   9  -7       24.07       20.32     11.33 o
   7   9  -7      594.23      564.90     30.68 o
   9   9  -7       14.74       31.03     11.41 o
  11   9  -7        2.03       -1.65     10.99 o
  13   9  -7       19.73        4.09     13.38 o
  -8  10  -7      339.35      377.83     26.01 o
  -6  10  -7      248.41      240.40     18.79 o
  -4  10  -7     1161.06     1123.34     51.19 o
  -2  10  -7      257.02      209.22     20.13 o
   0  10  -7       61.80       72.53     13.55 o
   2  10  -7      594.33      604.21     28.37 o
   4  10  -7      766.09      730.29     36.13 o
   6  10  -7      131.01      178.95     13.90 o
   8  10  -7      102.75      105.66     12.95 o
  10  10  -7       92.12       95.07     12.53 o
  12  10  -7       24.79       23.67     11.30 o
  -9  11  -7      250.65      306.60     26.22 o
  -7  11  -7      252.47      292.36     27.06 o
  -5  11  -7      532.52      589.73     30.77 o
  -3  11  -7      897.60      903.38     50.26 o
  -1  11  -7     1522.38     1572.40     65.34 o
   1  11  -7     2283.36     1992.85     87.54 o
   3  11  -7      594.01      541.14     30.09 o
   5  11  -7      294.52      234.14     16.99 o
   7  11  -7      596.95      580.55     29.52 o
   9  11  -7      395.64      391.21     20.76 o
  11  11  -7       28.73       19.15     11.62 o
  13  11  -7        9.80       25.09     17.33 o
  -8  12  -7      115.87      151.82     21.86 o
  -6  12  -7      438.32      433.15     24.89 o
  -4  12  -7      313.47      355.20     25.16 o
  -2  12  -7      424.57      377.60     30.63 o
   0  12  -7       70.26       35.64     13.37 o
   2  12  -7     1844.16     1812.01     69.52 o
   4  12  -7      229.03      207.85     15.03 o
   6  12  -7      991.97     1102.76     48.28 o
   8  12  -7       19.44       20.71     12.01 o
  10  12  -7       27.04       26.94     12.22 o
  12  12  -7       94.84      109.96     13.02 o
  -9  13  -7      427.87      438.10     29.75 o
  -7  13  -7      208.88      284.73     31.17 o
  -5  13  -7      284.36      228.55     18.84 o
  -3  13  -7      120.34       98.67     28.53 o
  -1  13  -7      556.97      474.72     22.49 o
   1  13  -7      556.17      477.79     28.01 o
   3  13  -7      723.30      727.71     36.94 o
   5  13  -7      146.38      161.79     14.08 o
   7  13  -7       35.55       -2.45     12.12 o
   9  13  -7       12.75        2.13     12.49 o
  11  13  -7      172.95      167.69     15.03 o
  13  13  -7       63.01       54.74     15.57 o
  -8  14  -7        7.84       31.15     24.25 o
  -6  14  -7      687.79      760.54     44.77 o
  -4  14  -7      280.71      229.47     26.57 o
  -2  14  -7      360.92      328.71     27.15 o
   0  14  -7      127.02      126.11     14.81 o
   2  14  -7      294.70      249.54     17.59 o
   4  14  -7      217.48      203.89     15.41 o
   6  14  -7      214.95      253.96     16.82 o
   8  14  -7      126.70      133.65     14.27 o
  10  14  -7       28.40       53.24     12.91 o
  12  14  -7       48.28       57.46     13.03 o
  -9  15  -7      107.33      117.50     26.38 o
  -7  15  -7      115.20      146.25     27.79 o
  -5  15  -7       79.11       97.68     17.09 o
  -3  15  -7      690.26      633.62     47.83 o
  -1  15  -7      122.16      121.02     16.61 o
   1  15  -7      225.85      223.70     16.59 o
   3  15  -7      413.78      440.88     21.66 o
   5  15  -7      511.07      532.61     27.96 o
   7  15  -7       85.63       53.57     13.43 o
   9  15  -7       36.32       43.67     13.30 o
  11  15  -7       23.68       31.36     13.17 o
  -8  16  -7       93.21       91.28     25.08 o
  -6  16  -7       26.37       47.43     20.03 o
  -4  16  -7       63.06       58.28     22.54 o
  -2  16  -7      210.33      217.41     24.02 o
   0  16  -7      310.79      308.02     18.01 o
   2  16  -7      620.07      563.18     30.49 o
   4  16  -7      387.69      324.08     20.65 o
   6  16  -7      138.58      139.25     14.70 o
   8  16  -7       29.28       14.52     13.32 o
  10  16  -7       20.95       39.89     13.27 o
  12  16  -7       29.17       11.68     13.00 o
  -9  17  -7        9.69       -3.09     33.14 o
  -7  17  -7       79.58       65.16     26.60 o
  -5  17  -7      377.11      287.18     22.74 o
  -3  17  -7      403.79      407.16     33.25 o
  -1  17  -7      994.77      928.66     49.73 o
   1  17  -7       49.78       56.91     13.92 o
   3  17  -7      117.81       92.42     13.43 o
   5  17  -7      200.82      159.50     15.44 o
   7  17  -7       57.83       39.39     13.56 o
   9  17  -7       32.84       20.27     13.95 o
  11  17  -7       19.99       17.06     13.68 o
  -8  18  -7      108.85      187.94     34.65 o
  -6  18  -7      231.74      236.98     43.42 o
  -4  18  -7      369.02      362.76     25.48 o
  -2  18  -7      382.56      319.40     35.56 o
   0  18  -7       36.89       75.19     14.46 o
   2  18  -7      146.88       97.48     15.13 o
   4  18  -7      447.39      420.23     23.48 o
   6  18  -7       43.65       52.01     13.68 o
   8  18  -7      245.70      237.21     17.52 o
  10  18  -7       74.59       81.38     14.71 o
  12  18  -7       50.96       59.37     14.16 o
  -5  19  -7       96.11       93.12     25.41 o
  -3  19  -7      184.37      160.63     25.80 o
  -1  19  -7      122.68      110.81     26.66 o
   1  19  -7      240.72      203.64     16.46 o
   3  19  -7       40.68       18.06     13.87 o
   5  19  -7      674.31      608.34     30.69 o
   7  19  -7       77.27       93.72     14.97 o
   9  19  -7       71.72       87.63     15.24 o
  11  19  -7        5.62       20.73     16.77 o
  -8  20  -7       56.09       72.10     54.79 o
  -6  20  -7      169.58      141.54     38.67 o
  -4  20  -7       78.97      113.41     25.60 o
  -2  20  -7       30.70       43.64     22.03 o
   0  20  -7       48.49       13.94     17.35 o
   2  20  -7      202.52      207.24     17.71 o
   4  20  -7       98.44      108.10     15.61 o
   6  20  -7      106.03      116.23     16.39 o
   8  20  -7       32.19       43.54     14.90 o
  10  20  -7       36.56       47.43     15.08 o
  12  20  -7       42.82       10.17     21.93 o
  -5  21  -7      184.55      234.12     29.04 o
  -3  21  -7       83.72      105.99     24.58 o
  -1  21  -7       52.83       54.45     23.23 o
   1  21  -7      173.43      151.92     17.10 o
   3  21  -7       24.80       17.24     14.88 o
   5  21  -7       91.42      101.74     15.56 o
   7  21  -7       35.89       26.51     15.12 o
   9  21  -7       57.19       52.20     15.19 o
  11  21  -7       11.24        4.11     14.84 o
  -8  22  -7      140.08      198.01     55.88 o
  -4  22  -7      104.90      112.65     26.57 o
  -2  22  -7      189.87      236.28     51.53 o
   0  22  -7      227.49      269.51     22.30 o
   2  22  -7       93.57       92.45     15.75 o
   4  22  -7       22.12        6.09     15.14 o
   6  22  -7      336.95      319.84     20.98 o
   8  22  -7       54.62       44.43     15.64 o
  10  22  -7        6.55       -3.16     15.43 o
  -5  23  -7      271.62      302.46     45.00 o
  -3  23  -7      211.74      252.72     28.94 o
  -1  23  -7        9.49       -9.50     23.23 o
   1  23  -7      113.26      140.66     20.05 o
   3  23  -7      159.49      157.06     21.47 o
   5  23  -7      275.41      255.58     20.20 o
   7  23  -7        0.16       -5.18     15.42 o
   9  23  -7       31.04       45.09     15.80 o
  11  23  -7        8.34       -3.06     14.29 o
  -4  24  -7       31.82      -12.87     25.53 o
  -2  24  -7      163.03      219.61     45.94 o
   0  24  -7      393.28      386.28     34.02 o
   2  24  -7       28.08       39.42     15.84 o
   4  24  -7      180.86      204.75     18.57 o
   6  24  -7       97.67      122.11     16.62 o
   8  24  -7       69.54       76.43     16.65 o
  10  24  -7       38.51       28.42     16.23 o
  -5  25  -7      283.48      383.46     51.53 o
  -3  25  -7       32.58       85.49     25.42 o
  -1  25  -7      107.80      134.44     26.34 o
   1  25  -7       94.47      135.03     20.80 o
   3  25  -7      118.96       96.95     16.76 o
   5  25  -7      351.92      378.55     23.72 o
   7  25  -7       14.28        4.66     19.10 o
   9  25  -7       54.41       40.92     16.99 o
  -4  26  -7      113.70      183.23     29.90 o
  -2  26  -7      125.69      128.77     53.95 o
   0  26  -7        2.53       70.15     32.05 o
   2  26  -7      144.51      218.41     22.77 o
   4  26  -7       75.55       58.70     16.38 o
   6  26  -7       63.46       54.28     17.24 o
   8  26  -7       97.05      114.84     17.76 o
  10  26  -7       27.90       23.10     15.77 o
  -5  27  -7       85.41       53.81     41.34 o
  -3  27  -7       36.09       46.57     27.27 o
  -1  27  -7       67.64      131.91     38.52 o
   1  27  -7      261.53      297.16     32.10 o
   3  27  -7      209.30      228.77     18.18 o
   5  27  -7       28.41       43.17     17.15 o
   7  27  -7       22.37       21.08     15.53 o
   9  27  -7      107.40       87.60     16.88 o
  -4  28  -7      101.96      119.57     29.72 o
  -2  28  -7      135.62      205.21     33.97 o
   0  28  -7      245.05      295.04     64.34 o
   2  28  -7      126.95      100.63     21.73 o
   4  28  -7       95.18       88.01     16.47 o
   6  28  -7       63.84       64.18     16.21 o
   8  28  -7      132.93      166.51     17.87 o
  -5  29  -7       53.56       47.87     42.53 o
  -3  29  -7      290.96      320.42     35.60 o
  -1  29  -7       10.64       19.72     25.93 o
   1  29  -7      117.03      114.17     41.99 o
   3  29  -7       66.49       74.78     25.97 o
   5  29  -7       35.07       46.69     16.77 o
   7  29  -7      128.27      148.56     17.66 o
   9  29  -7        0.31       34.43     16.68 o
  -4  30  -7       23.19       35.41     42.53 o
  -2  30  -7      241.00      281.96     60.43 o
   0  30  -7       56.09       51.11     28.53 o
   2  30  -7       66.57       86.24     25.82 o
   4  30  -7       89.68       95.19     23.29 o
   6  30  -7        1.82       34.94     17.23 o
   8  30  -7       59.57       83.09     17.83 o
  -5  31  -7        4.99      -25.72     43.82 o
  -3  31  -7      105.73      116.31     31.47 o
  -1  31  -7      132.80       90.15     30.66 o
   1  31  -7       26.13        9.97     27.33 o
   3  31  -7        1.65      -11.18     25.08 o
   5  31  -7       57.94       66.95     17.50 o
   7  31  -7       46.37       38.46     19.70 o
  -4  32  -7      167.85      202.17     49.35 o
  -2  32  -7       21.17       66.74     30.85 o
   0  32  -7        0.07        6.09     30.40 o
   2  32  -7       23.70        3.43     27.25 o
   4  32  -7      137.22      158.79     24.75 o
   6  32  -7       69.64       87.63     20.50 o
   8  32  -7       18.89       26.83     19.64 o
  -3  33  -7       15.82       21.75     32.38 o
  -1  33  -7      105.48      127.56     32.35 o
   1  33  -7       47.07       59.43     30.93 o
   3  33  -7      234.74      316.67     36.10 o
   5  33  -7        9.91       17.87     24.00 o
   7  33  -7       71.05       99.47     20.72 o
  -2  34  -7      143.49      151.95     34.44 o
   0  34  -7       76.43       75.32     30.22 o
   2  34  -7       29.37       -1.95     28.64 o
   4  34  -7      264.92      303.21     32.54 o
   6  34  -7      114.69      116.81     27.81 o
  -1  35  -7      139.96      164.70     34.36 o
   1  35  -7       29.05       33.90     33.33 o
   3  35  -7       68.90      115.49     33.53 o
   5  35  -7        6.33       17.48     25.44 o
   0  36  -7        0.54       -1.93     33.19 o
   2  36  -7       70.23       32.37     33.23 o
   4  36  -7       24.69       72.82     32.94 o
   1  37  -7        1.16       12.71     31.33 o
   3  37  -7       30.52        1.68     31.86 o
 -10   0  -6      412.02      477.01     44.15 o
  -8   0  -6      511.26      571.20     46.96 o
  -6   0  -6     1051.42     1140.94     71.77 o
  -4   0  -6     1660.36     1541.51     98.86 o
  -2   0  -6     5883.25     5750.22    263.70 o
   0   0  -6     6190.16     5970.63    303.40 o
   4   0  -6      271.82      246.25     17.24 o
   6   0  -6      679.95      714.86     34.73 o
   8   0  -6       83.72       61.95     10.61 o
  10   0  -6      193.91      154.05     15.31 o
  12   0  -6        6.36        4.19      9.39 o
  14   0  -6        9.61       -7.55     11.71 o
 -11   1  -6       18.64      -22.18     22.18 o
  -9   1  -6      454.92      555.04     29.95 o
  -7   1  -6      832.92      702.24     31.94 o
  -5   1  -6      304.02      310.76     20.08 o
  -3   1  -6      734.03      667.58     26.78 o
  -1   1  -6      461.70      388.95     17.20 o
   1   1  -6     2123.68     2104.75     55.03 o
   3   1  -6     1779.86     1803.47     65.74 o
   5   1  -6      318.17      258.29     11.63 o
   7   1  -6      216.98      210.52     10.68 o
   9   1  -6      551.27      563.73     20.70 o
  11   1  -6       45.97       60.01      7.09 o
  13   1  -6       12.68       13.17      8.30 o
 -10   2  -6      118.53      133.69     21.82 o
  -8   2  -6      445.00      485.34     27.65 o
  -6   2  -6      679.25      685.30     33.94 o
  -4   2  -6     2184.67     2173.42     87.15 o
  -2   2  -6     1432.07     1294.88     47.87 o
   0   2  -6      728.22      634.43     22.59 o
   2   2  -6     1178.26     1191.14     45.62 o
   4   2  -6      186.66      147.89      9.54 o
   6   2  -6     1286.26     1330.34     44.82 o
   8   2  -6      338.35      316.85     13.57 o
  10   2  -6       37.47       52.33      8.82 o
  12   2  -6        5.57        2.32      6.68 o
  14   2  -6        4.56        9.91     10.02 o
 -11   3  -6      143.09      130.95     22.62 o
  -9   3  -6      275.70      310.77     24.09 o
  -7   3  -6      531.58      513.86     26.99 o
  -5   3  -6     1001.92     1057.88     42.39 o
  -3   3  -6     2864.48     2788.86     89.33 o
  -1   3  -6     2033.03     1869.36     65.62 o
   1   3  -6     3847.32     3764.40    108.98 o
   3   3  -6     2360.52     2393.69     74.30 o
   5   3  -6      126.90      125.62      8.89 o
   7   3  -6      715.18      772.30     25.58 o
   9   3  -6       71.00       27.21      7.43 o
  11   3  -6       33.56       36.65      7.16 o
  13   3  -6        3.53        5.04      8.52 o
 -10   4  -6        5.14       -3.20     21.14 o
  -8   4  -6      346.43      341.95     23.22 o
  -6   4  -6     1066.88      964.89     36.21 o
  -4   4  -6      899.27      780.71     32.88 o
  -2   4  -6      172.99      113.39      8.76 o
   0   4  -6     1337.59     1188.80     38.87 o
   2   4  -6      778.05      811.55     28.57 o
   4   4  -6      617.55      609.49     22.42 o
   6   4  -6      979.09      851.03     29.19 o
   8   4  -6      238.60      234.10     10.48 o
  10   4  -6       70.97       72.64      7.69 o
  12   4  -6        4.19        7.27      6.93 o
  14   4  -6       22.37       25.88     13.60 o
 -11   5  -6      139.90      148.81     24.33 o
  -9   5  -6      157.13      182.07     21.58 o
  -7   5  -6      509.98      485.01     31.00 o
  -5   5  -6      324.69      314.84     16.82 o
  -3   5  -6     2346.13     2232.58     78.20 o
  -1   5  -6      956.09      853.92     34.32 o
   1   5  -6     1881.33     1888.68     55.93 o
   3   5  -6      518.03      483.82     22.71 o
   5   5  -6     1435.69     1418.32     46.05 o
   7   5  -6      233.84      254.08     11.40 o
   9   5  -6      394.18      328.34     14.58 o
  11   5  -6       66.92       77.40      8.28 o
  13   5  -6        4.19        7.79      7.75 o
 -10   6  -6      136.23      158.77     22.20 o
  -8   6  -6       25.48       28.30     17.61 o
  -6   6  -6       89.39       78.06     12.73 o
  -4   6  -6      161.08      173.77     15.90 o
  -2   6  -6      768.93      656.68     22.39 o
   0   6  -6     1508.76     1432.97     45.59 o
   2   6  -6      924.39      829.08     28.55 o
   4   6  -6      292.62      339.05     14.12 o
   6   6  -6      162.08      143.00     10.73 o
   8   6  -6      154.97      175.30      9.56 o
  10   6  -6      139.41      150.86      9.28 o
  12   6  -6        3.53        4.65      7.30 o
  14   6  -6        9.53       25.01     12.49 o
 -11   7  -6       34.12       30.29     22.66 o
  -9   7  -6      100.04      104.38     19.59 o
  -7   7  -6      449.99      412.34     27.40 o
  -5   7  -6      302.84      315.58     18.28 o
  -3   7  -6       62.92       51.01      9.13 o
  -1   7  -6     1490.87     1547.47     54.17 o
   1   7  -6      420.05      381.46     13.86 o
   3   7  -6      512.20      515.40     22.43 o
   5   7  -6      871.26      821.50     29.79 o
   7   7  -6       70.21       62.68      8.20 o
   9   7  -6      139.53      146.57      9.49 o
  11   7  -6       54.38       69.10      8.05 o
  13   7  -6        2.31       17.34      9.27 o
 -10   8  -6      202.79      181.02     22.63 o
  -8   8  -6      145.48      140.46     18.75 o
  -6   8  -6       24.98       21.24     12.93 o
  -4   8  -6      748.59      789.31     37.66 o
  -2   8  -6     1014.91      905.39     32.54 o
   0   8  -6      564.54      544.96     22.79 o
   2   8  -6      189.09      196.01     13.21 o
   4   8  -6      934.62      931.96     31.14 o
   6   8  -6      292.57      280.04     12.58 o
   8   8  -6       45.11       40.29      7.95 o
  10   8  -6      338.62      325.05     13.96 o
  12   8  -6       25.10       30.42      7.73 o
  14   8  -6       14.97       12.51     11.04 o
 -11   9  -6       20.09       17.17     22.62 o
  -9   9  -6       26.34       24.50     19.02 o
  -7   9  -6      268.57      259.94     23.07 o
  -5   9  -6        9.39      -12.94     12.94 o
  -3   9  -6       84.39       45.07      9.03 o
  -1   9  -6      750.82      770.81     30.25 o
   1   9  -6      106.65      106.68      8.14 o
   3   9  -6      344.03      314.65     14.06 o
   5   9  -6      242.67      250.27     12.02 o
   7   9  -6      250.01      267.24     12.15 o
   9   9  -6      267.35      245.53     11.84 o
  11   9  -6       27.96       44.07      8.16 o
  13   9  -6        4.92        8.17      9.72 o
 -10  10  -6       30.38       76.15     21.24 o
  -8  10  -6      161.02      158.96     18.77 o
  -6  10  -6      112.87       77.60     13.30 o
  -4  10  -6        9.58       17.23     12.74 o
  -2  10  -6      118.95      162.94     11.16 o
   0  10  -6      605.58      528.80     19.93 o
   2  10  -6      310.83      322.61     16.20 o
   4  10  -6      349.15      355.14     14.91 o
   6  10  -6      216.46      222.89     11.59 o
   8  10  -6      214.11      201.68     10.98 o
  10  10  -6       24.26       11.48      8.26 o
  12  10  -6        3.68        3.28      8.74 o
  14  10  -6       11.88       -6.31     11.61 o
  -9  11  -6        2.29       -7.29     19.28 o
  -7  11  -6      241.68      261.28     24.52 o
  -5  11  -6      370.49      349.60     17.44 o
  -3  11  -6      493.39      454.82     19.24 o
  -1  11  -6        4.43        5.18      8.29 o
   1  11  -6      688.58      703.73     24.72 o
   3  11  -6       36.73       37.99      8.17 o
   5  11  -6       95.18       87.74      9.00 o
   7  11  -6      219.84      224.48     11.25 o
   9  11  -6      118.82      115.32      9.66 o
  11  11  -6       61.56       65.14      9.57 o
  13  11  -6       10.08        8.98     10.51 o
 -10  12  -6       76.28       49.48     21.49 o
  -8  12  -6      291.95      324.99     23.69 o
  -6  12  -6       17.91       30.60     13.11 o
  -4  12  -6      741.44      835.04     37.89 o
  -2  12  -6      276.96      313.64     15.54 o
   0  12  -6     1077.83     1102.82     38.94 o
   2  12  -6      873.97      861.77     29.57 o
   4  12  -6      719.36      736.12     26.02 o
   6  12  -6      240.80      243.23     12.04 o
   8  12  -6      104.23      112.64      9.59 o
  10  12  -6      122.83      110.98     10.40 o
  12  12  -6       87.56      108.15     10.35 o
  -9  13  -6      107.02      148.96     30.92 o
  -7  13  -6       94.08       98.48     19.45 o
  -5  13  -6      766.08      685.92     27.35 o
  -3  13  -6      191.36      176.88     14.60 o
  -1  13  -6      564.72      614.20     26.55 o
   1  13  -6      319.04      307.57     14.09 o
   3  13  -6      710.06      726.35     28.39 o
   5  13  -6      283.05      271.04     15.68 o
   7  13  -6      155.25      187.33     11.79 o
   9  13  -6      278.93      259.97     14.21 o
  11  13  -6       18.25       17.08      9.83 o
  13  13  -6        3.32        6.71     13.35 o
 -10  14  -6       98.48      148.08     23.19 o
  -8  14  -6      210.49      245.01     22.24 o
  -6  14  -6      451.44      479.18     22.10 o
  -4  14  -6      222.82      239.49     15.72 o
  -2  14  -6      221.66      252.47     13.79 o
   0  14  -6      303.31      337.37     17.01 o
   2  14  -6      130.86      133.10     12.29 o
   4  14  -6      711.63      663.17     30.60 o
   6  14  -6      657.31      593.53     27.65 o
   8  14  -6       40.62       53.98     10.27 o
  10  14  -6       80.65       93.06     10.71 o
  12  14  -6        3.42        5.88     11.27 o
  -9  15  -6       45.71       60.44     19.86 o
  -7  15  -6      196.42      186.87     21.36 o
  -5  15  -6      682.70      774.88     29.82 o
  -3  15  -6      527.06      544.41     27.04 o
  -1  15  -6      533.46      522.63     26.63 o
   1  15  -6     2789.98     2889.85    120.24 o
   3  15  -6      222.59      234.15     15.46 o
   5  15  -6     1701.55     1819.90     62.85 o
   7  15  -6       71.51       69.69     11.59 o
   9  15  -6       57.62       59.03     10.69 o
  11  15  -6       80.25       90.56     12.19 o
  13  15  -6       13.45       12.23     14.54 o
 -10  16  -6       53.22      100.42     21.94 o
  -8  16  -6      233.64      286.72     24.47 o
  -6  16  -6      683.94      703.02     30.43 o
  -4  16  -6       81.82       85.34     15.17 o
  -2  16  -6      803.11      835.46     35.36 o
   0  16  -6     1190.68     1216.42     50.78 o
   2  16  -6       34.57       54.01     11.85 o
   4  16  -6      350.69      416.73     22.69 o
   6  16  -6      254.14      226.97     16.26 o
   8  16  -6       14.58       11.18     11.97 o
  10  16  -6       31.65       48.47     12.14 o
  12  16  -6       65.66       65.93     12.47 o
  -9  17  -6      184.67      217.85     28.13 o
  -7  17  -6      231.07      238.57     22.88 o
  -5  17  -6     1076.40     1139.45     45.31 o
  -3  17  -6     1699.65     1747.75     63.68 o
  -1  17  -6       86.92       94.80     13.86 o
   1  17  -6      334.69      341.52     20.30 o
   3  17  -6      976.14      957.30     45.22 o
   5  17  -6      311.03      318.27     18.00 o
   7  17  -6      479.45      536.77     26.77 o
   9  17  -6       63.85       49.17     12.58 o
  11  17  -6      108.52      112.74     13.33 o
  13  17  -6       31.07       22.58     15.96 o
 -10  18  -6       94.62      116.43     23.55 o
  -8  18  -6      109.64      105.57     20.64 o
  -6  18  -6      217.48      233.31     18.69 o
  -4  18  -6      214.95      210.76     15.98 o
  -2  18  -6      281.42      301.48     17.31 o
   0  18  -6     1618.10     1667.92     71.99 o
   2  18  -6      753.47      739.71     34.09 o
   4  18  -6      560.68      590.36     27.25 o
   6  18  -6      169.03      158.38     14.81 o
   8  18  -6       37.81       47.23     12.98 o
  10  18  -6      178.56      184.23     17.45 o
  12  18  -6        3.50        3.68     12.93 o
  -9  19  -6      174.31      184.46     27.31 o
  -7  19  -6      777.78      791.56     46.58 o
  -5  19  -6       77.45       75.08     15.38 o
  -3  19  -6     1198.77     1255.44     52.98 o
  -1  19  -6      131.32      150.38     15.04 o
   1  19  -6      412.04      389.96     20.58 o
   3  19  -6      229.31      210.57     15.97 o
   5  19  -6      384.57      329.84     20.85 o
   7  19  -6      313.38      317.36     19.00 o
   9  19  -6       50.95       48.86     13.06 o
  11  19  -6        2.70       -2.80     13.05 o
  -8  20  -6      129.89      161.56     26.00 o
  -6  20  -6      183.29      219.57     32.14 o
  -4  20  -6     1715.97     1612.87     77.06 o
  -2  20  -6      399.09      459.98     30.09 o
   0  20  -6      315.76      319.70     20.43 o
   2  20  -6      397.66      418.29     20.31 o
   4  20  -6     1559.96     1590.93     64.53 o
   6  20  -6      223.17      308.49     18.05 o
   8  20  -6      258.92      287.03     18.72 o
  10  20  -6       23.60       16.97     13.50 o
  12  20  -6       16.26       34.24     12.55 o
  -9  21  -6       72.86       85.61     26.27 o
  -7  21  -6      131.54      180.70     40.75 o
  -5  21  -6      176.26      226.44     24.33 o
  -3  21  -6      667.16      684.96     50.57 o
  -1  21  -6      336.34      327.51     22.97 o
   1  21  -6      626.49      635.68     30.92 o
   3  21  -6      140.65       92.07     14.57 o
   5  21  -6     1654.90     1620.80     71.29 o
   7  21  -6        8.67        2.18     13.38 o
   9  21  -6       22.09       31.95     13.85 o
  11  21  -6        6.85        7.21     12.85 o
  -8  22  -6       46.83       -1.78     32.24 o
  -6  22  -6      740.58      722.16     50.49 o
  -4  22  -6      263.44      315.23     23.98 o
  -2  22  -6      481.50      506.33     34.11 o
   0  22  -6      139.72      131.97     14.81 o
   2  22  -6      583.86      515.30     29.61 o
   4  22  -6       94.24      123.44     14.41 o
   6  22  -6      119.67      106.02     14.68 o
   8  22  -6        4.34       18.82     14.40 o
  10  22  -6       12.46       -2.43     14.16 o
  12  22  -6       20.71       27.89     13.45 o
  -9  23  -6       77.33       94.83     35.42 o
  -7  23  -6      106.17       88.03     39.17 o
  -5  23  -6      863.15      923.62     50.99 o
  -3  23  -6      690.45      673.55     46.88 o
  -1  23  -6      199.78      184.15     19.09 o
   1  23  -6       24.69       18.11     14.07 o
   3  23  -6      363.03      366.50     21.53 o
   5  23  -6      667.65      714.64     34.78 o
   7  23  -6        7.42       14.36     13.97 o
   9  23  -6       34.36        9.40     14.52 o
  11  23  -6       17.19       28.04     13.65 o
  -8  24  -6       65.37      121.47     32.53 o
  -6  24  -6       31.65       10.73     24.76 o
  -4  24  -6      173.34      126.05     25.21 o
  -2  24  -6      128.19      124.57     24.63 o
   0  24  -6      234.85      193.18     23.29 o
   2  24  -6      244.76      238.76     17.97 o
   4  24  -6      303.00      229.61     18.94 o
   6  24  -6      147.79      152.26     16.55 o
   8  24  -6       54.78       44.28     14.69 o
  10  24  -6       13.71       16.71     14.03 o
  -7  25  -6      187.97      145.00     43.02 o
  -5  25  -6      321.79      327.24     32.24 o
  -3  25  -6      121.59      109.31     24.80 o
  -1  25  -6      340.86      310.44     27.61 o
   1  25  -6      183.88      163.57     15.07 o
   3  25  -6       70.44       62.76     15.03 o
   5  25  -6      184.00      146.13     16.67 o
   7  25  -6      160.73      149.87     14.53 o
   9  25  -6       46.75       41.32     14.48 o
  11  25  -6       41.43       37.83     15.82 o
  -8  26  -6       51.50       61.59     40.30 o
  -4  26  -6      180.59      218.25     27.60 o
  -2  26  -6      285.21      250.01     27.63 o
   0  26  -6       41.13       38.70     18.51 o
   2  26  -6       33.69       10.71     12.99 o
   4  26  -6      151.10      164.16     15.11 o
   6  26  -6      121.00      102.91     14.19 o
   8  26  -6       17.58       12.44     14.34 o
  10  26  -6       22.28       10.92     16.44 o
  -5  27  -6       61.54       90.80     37.29 o
  -3  27  -6       11.39       35.79     25.14 o
  -1  27  -6       77.36       45.22     24.58 o
   1  27  -6      261.27      244.04     21.36 o
   3  27  -6      123.35      109.92     17.97 o
   5  27  -6       37.52       51.69     14.33 o
   7  27  -6       36.69       56.74     14.81 o
   9  27  -6       24.47       33.82     15.37 o
  11  27  -6        5.62      -16.74     16.74 o
  -4  28  -6       97.79      104.28     26.99 o
  -2  28  -6      314.33      280.01     28.69 o
   0  28  -6      294.80      297.99     38.52 o
   2  28  -6      163.49      162.89     16.32 o
   4  28  -6      108.08       99.03     15.07 o
   6  28  -6       75.56       75.66     15.51 o
   8  28  -6       25.86       12.65     15.44 o
  10  28  -6       59.31       74.20     17.71 o
  -5  29  -6       95.60      116.22     38.28 o
  -3  29  -6       92.44       67.09     27.24 o
  -1  29  -6       66.31       63.56     26.36 o
   1  29  -6       75.35       67.10     19.64 o
   3  29  -6       17.25       -3.86     15.26 o
   5  29  -6      165.74      171.94     16.82 o
   7  29  -6       49.32       50.55     17.97 o
   9  29  -6      163.08      156.09     19.23 o
  -4  30  -6      120.88      101.00     27.90 o
  -2  30  -6       11.04        3.19     25.53 o
   0  30  -6        8.13      -26.01     30.51 o
   2  30  -6      137.63      133.79     20.98 o
   4  30  -6      193.03      185.43     19.08 o
   6  30  -6       37.31       10.26     17.82 o
   8  30  -6       36.33       24.12     18.05 o
  10  30  -6        4.80        7.91     18.18 o
  -5  31  -6       77.12       88.92     41.94 o
  -3  31  -6       81.43       95.91     27.72 o
  -1  31  -6       44.78       21.34     23.91 o
   1  31  -6      116.46       91.34     27.63 o
   3  31  -6        5.91        0.46     18.87 o
   5  31  -6       51.17       51.62     17.81 o
   7  31  -6       73.93       57.16     18.46 o
   9  31  -6       76.74       66.37     19.04 o
  -4  32  -6      150.68      183.87     44.01 o
  -2  32  -6      139.34      148.56     30.52 o
   0  32  -6       66.44       65.35     28.83 o
   2  32  -6        3.54       10.25     22.33 o
   4  32  -6       77.81       66.46     22.24 o
   6  32  -6      100.54       89.27     19.13 o
   8  32  -6       25.37       37.79     19.72 o
  -5  33  -6       52.50       49.65     42.33 o
  -3  33  -6       30.20       25.27     28.77 o
  -1  33  -6       47.69       66.61     29.13 o
   1  33  -6      120.77      104.52     29.92 o
   3  33  -6      130.75      109.71     23.57 o
   5  33  -6        6.87      -18.10     18.10 o
   7  33  -6       22.21       17.61     19.12 o
  -4  34  -6       29.91       37.58     43.42 o
  -2  34  -6        4.42        3.69     28.90 o
   0  34  -6       80.98      114.46     66.22 o
   2  34  -6       44.09       28.28     27.06 o
   4  34  -6       50.26       66.70     22.47 o
   6  34  -6        7.34       13.43     23.34 o
   8  34  -6        6.01        3.07     19.55 o
  -3  35  -6      195.87      183.08     33.07 o
  -1  35  -6       49.89       54.05     27.99 o
   1  35  -6       35.77       21.82     26.45 o
   3  35  -6       17.30       50.95     29.91 o
   5  35  -6       53.83       36.51     23.33 o
   7  35  -6       73.25       74.94     21.09 o
  -4  36  -6       13.43       34.62     44.80 o
  -2  36  -6       11.12      -28.74     28.74 o
   0  36  -6       25.28       -6.58     28.78 o
   2  36  -6       91.50      119.77     31.84 o
   4  36  -6        6.88       27.90     24.08 o
   6  36  -6       70.62       49.87     23.66 o
  -3  37  -6      113.80      121.16     47.28 o
  -1  37  -6        4.73       -4.35     31.96 o
   1  37  -6       15.46      -31.34     31.34 o
   3  37  -6        9.45       18.10     40.60 o
   5  37  -6       81.22      104.99     24.91 o
  -2  38  -6       73.12       64.83     33.25 o
   0  38  -6       67.37       70.77     33.18 o
   2  38  -6       10.61       16.03     32.18 o
   4  38  -6       85.47      172.17     34.77 o
  -1  39  -6       29.72       54.95     32.19 o
   1  39  -6       29.73       42.93     45.15 o
   3  39  -6       59.38      111.39     34.82 o
   0  40  -6        1.13       28.22     34.76 o
   2  40  -6       62.14       11.36     33.77 o
 -11   1  -5       14.22        8.05     19.43 o
  -9   1  -5      354.34      372.88     23.35 o
  -7   1  -5      114.47      121.08     11.50 o
  -5   1  -5      372.34      365.80     12.64 o
  -3   1  -5      439.94      417.36     16.54 o
  -1   1  -5      572.68      484.11     17.82 o
   1   1  -5     1811.88     1769.21     49.64 o
   3   1  -5       52.78       52.22      5.85 o
   5   1  -5      330.50      363.79     14.47 o
   7   1  -5       50.91       58.16      4.49 o
   9   1  -5      169.02      150.95      7.55 o
  11   1  -5       19.14        7.79      7.02 o
 -12   2  -5        3.29      -20.55     20.55 o
 -10   2  -5       27.61       23.56     18.01 o
  -8   2  -5       14.85       -6.18     15.43 o
  -6   2  -5      691.49      603.33     23.35 o
  -4   2  -5      284.44      272.71     11.38 o
  -2   2  -5       53.58       50.03      6.86 o
   0   2  -5     1999.98     2119.60     68.43 o
   2   2  -5     2928.62     3277.29    102.25 o
   4   2  -5      232.85      267.91     12.26 o
   6   2  -5      197.98      223.49      7.32 o
   8   2  -5      158.10      149.71      7.74 o
  10   2  -5      163.27      161.54      8.42 o
  12   2  -5        6.25      -12.26     12.26 o
 -11   3  -5       81.40      128.39     24.81 o
  -9   3  -5      151.02      106.72     17.36 o
  -7   3  -5      572.57      556.44     23.82 o
  -5   3  -5      861.66      785.93     27.24 o
  -3   3  -5     1153.39     1023.95     28.73 o
  -1   3  -5     7250.24     7410.61    245.66 o
   1   3  -5       19.74        3.58      4.94 o
   3   3  -5     2017.59     2080.00     68.39 o
   5   3  -5     1083.62     1207.78     35.76 o
   7   3  -5      114.44      159.45      6.40 o
   9   3  -5      295.30      299.29     11.99 o
  11   3  -5       39.22       48.53      7.17 o
 -12   4  -5       15.95      -11.25     21.58 o
 -10   4  -5      320.32      350.74     23.83 o
  -8   4  -5      399.63      390.51     22.09 o
  -6   4  -5       16.56       -0.37     10.05 o
  -4   4  -5     1287.39     1364.65     52.07 o
  -2   4  -5       41.00       31.05      6.64 o
   2   4  -5      833.14      797.35     29.56 o
   4   4  -5      716.69      681.38     24.15 o
   6   4  -5      974.36      966.05     27.35 o
   8   4  -5      396.80      439.21     15.50 o
  10   4  -5      223.35      207.61     11.72 o
  12   4  -5        5.03       -1.26      8.37 o
  14   4  -5        7.84       22.25     16.02 o
 -11   5  -5      108.56      102.04     21.05 o
  -9   5  -5       41.35       19.69     16.74 o
  -7   5  -5      634.30      690.29     28.43 o
  -5   5  -5     1007.11      904.74     34.98 o
  -3   5  -5     3064.05     3059.98     99.43 o
  -1   5  -5     1246.86     1258.63     48.30 o
   1   5  -5     1524.57     1472.20     43.13 o
   3   5  -5      426.49      333.19     14.48 o
   5   5  -5     1999.36     2114.15     63.81 o
   7   5  -5     1840.32     1833.26     63.36 o
   9   5  -5      656.95      629.12     22.71 o
  11   5  -5      103.44      103.19      8.59 o
  13   5  -5       64.75       40.39     11.75 o
 -12   6  -5       66.57       67.02     22.16 o
 -10   6  -5      494.62      524.02     30.78 o
  -8   6  -5      973.24      962.17     44.28 o
  -6   6  -5     1104.25     1106.88     43.98 o
  -4   6  -5     1331.11     1273.31     45.65 o
  -2   6  -5     1296.98     1238.10     45.48 o
   0   6  -5     7129.48     6782.42    218.28 o
   2   6  -5      893.18      961.65     42.88 o
   4   6  -5      315.57      328.24     14.07 o
   6   6  -5      407.20      426.67     17.23 o
   8   6  -5      515.45      559.95     19.44 o
  10   6  -5       68.48       66.73      6.30 o
  12   6  -5        4.81        4.57      9.29 o
  14   6  -5       27.76       17.95     12.79 o
 -11   7  -5       84.36       69.85     20.21 o
  -9   7  -5      337.44      349.06     23.02 o
  -7   7  -5      747.96      692.12     25.27 o
  -5   7  -5     2176.19     2154.33     77.17 o
  -3   7  -5     2128.04     2126.58     69.20 o
  -1   7  -5     3747.88     3296.42     97.40 o
   1   7  -5     2223.70     2286.56     60.54 o
   3   7  -5      565.10      493.59     19.13 o
   5   7  -5     2489.13     2568.73     87.19 o
   7   7  -5      753.95      769.28     27.78 o
   9   7  -5      117.34      126.29      7.62 o
  11   7  -5        0.27       -1.20      7.92 o
  13   7  -5        6.01       10.93     10.12 o
 -12   8  -5      104.91      117.66     23.08 o
 -10   8  -5      325.95      374.29     25.69 o
  -8   8  -5      883.85      901.02     44.06 o
  -6   8  -5     1222.17     1267.93     45.41 o
  -4   8  -5     1658.07     1568.32     50.31 o
  -2   8  -5     1791.96     1814.14     70.57 o
   0   8  -5     1794.82     2020.17     68.00 o
   2   8  -5     2261.08     2176.41     75.42 o
   4   8  -5       18.53       32.47      6.38 o
   6   8  -5      546.80      522.44     19.84 o
   8   8  -5      803.82      707.86     27.22 o
  10   8  -5        1.50        3.94      6.37 o
  12   8  -5       49.16       49.61      8.36 o
  14   8  -5        8.28       -5.92     13.84 o
 -11   9  -5      197.03      223.43     32.75 o
  -9   9  -5      649.90      661.12     33.33 o
  -7   9  -5      942.30      998.91     57.96 o
  -5   9  -5      217.90      218.01     13.29 o
  -3   9  -5     3193.12     3249.78    107.47 o
  -1   9  -5     5853.07     5926.27    188.83 o
   1   9  -5     4921.63     4678.65    127.07 o
   3   9  -5     1058.21     1016.63     36.31 o
   5   9  -5      784.59      801.70     28.56 o
   7   9  -5      721.19      765.79     24.60 o
   9   9  -5     1190.62     1196.39     39.27 o
  11   9  -5        8.43       11.94      6.55 o
  13   9  -5       23.64       26.15     11.27 o
 -12  10  -5       63.40       91.75     28.42 o
 -10  10  -5        8.75       31.62     19.26 o
  -8  10  -5      619.44      617.56     31.38 o
  -6  10  -5      449.72      478.29     24.13 o
  -4  10  -5     1780.21     1859.37     62.35 o
  -2  10  -5     2029.36     1994.73     66.40 o
   0  10  -5     3130.07     3162.42    111.61 o
   2  10  -5     2064.13     2148.88     70.62 o
   4  10  -5     3675.67     3488.10    113.17 o
   6  10  -5     1594.30     1569.07     56.43 o
   8  10  -5      259.00      228.96     11.60 o
  10  10  -5       92.14       94.36      7.73 o
  12  10  -5       53.76       48.49      7.11 o
  14  10  -5       47.40       58.06     24.43 o
 -11  11  -5      261.92      251.74     24.33 o
  -9  11  -5      613.09      651.54     34.78 o
  -7  11  -5      548.83      456.55     24.32 o
  -5  11  -5     1173.66     1112.25     44.76 o
  -3  11  -5     1994.77     1936.03     62.25 o
  -1  11  -5     3843.03     3438.64    111.45 o
   1  11  -5      110.00      109.51      7.43 o
   3  11  -5      523.01      486.82     38.47 o
   5  11  -5       44.19       45.09      7.34 o
   7  11  -5      521.32      558.34     20.16 o
   9  11  -5      566.56      640.83     23.24 o
  11  11  -5       29.57       14.24      7.16 o
  13  11  -5       10.64        4.32      9.00 o
 -10  12  -5      180.72      155.81     20.51 o
  -8  12  -5      484.97      461.29     25.13 o
  -6  12  -5      376.57      380.00     18.21 o
  -4  12  -5     1431.76     1330.08     40.86 o
  -2  12  -5     1816.24     1857.57     65.57 o
   0  12  -5     1509.32     1404.11     58.19 o
   2  12  -5     3037.78     2981.64     91.80 o
   4  12  -5     1804.42     1828.46     61.18 o
   6  12  -5      388.24      382.32     14.61 o
   8  12  -5       65.14       53.18      7.87 o
  10  12  -5      356.70      377.42     15.77 o
  12  12  -5       37.01       38.01      8.26 o
  14  12  -5        3.13        9.57     10.85 o
 -11  13  -5       90.08       93.88     21.97 o
  -9  13  -5      130.35      162.85     20.03 o
  -7  13  -5      758.45      739.91     37.55 o
  -5  13  -5     3935.73     4145.10    150.54 o
  -3  13  -5      476.42      448.49     21.34 o
  -1  13  -5     1607.60     1644.54     59.16 o
   1  13  -5     2496.80     2536.31     82.45 o
   3  13  -5      132.44      166.80      9.47 o
   5  13  -5      888.52      843.61     31.11 o
   7  13  -5      583.53      558.04     22.86 o
   9  13  -5      423.91      436.05     18.43 o
  11  13  -5        3.25        5.93      8.33 o
  13  13  -5       30.95       30.43     10.92 o
 -10  14  -5      324.39      352.93     24.51 o
  -8  14  -5      693.58      708.43     35.36 o
  -6  14  -5      391.45      358.29     18.79 o
  -4  14  -5     1731.05     1792.88     65.25 o
  -2  14  -5     1087.31      959.98     31.11 o
   0  14  -5     1840.71     1614.50     47.88 o
   2  14  -5     1304.99     1296.78     42.58 o
   4  14  -5      370.58      333.78     16.41 o
   6  14  -5     4198.56     4407.87    138.03 o
   8  14  -5       35.86       27.23      8.16 o
  10  14  -5      145.79      151.90     10.31 o
  12  14  -5       31.76       38.10      9.18 o
  14  14  -5       48.00       41.83     10.94 o
 -11  15  -5       49.06       60.88     21.61 o
  -9  15  -5       14.13      -10.73     17.97 o
  -7  15  -5      425.77      396.11     23.25 o
  -5  15  -5     1489.39     1491.43     50.93 o
  -3  15  -5      542.85      566.19     24.84 o
  -1  15  -5     2076.12     1915.60     66.46 o
   1  15  -5      322.49      303.81     13.16 o
   3  15  -5     2227.22     2183.62     75.32 o
   5  15  -5       55.21       34.20      9.35 o
   7  15  -5      258.41      271.51     13.07 o
   9  15  -5      198.84      155.41     10.42 o
  11  15  -5       12.81       -4.66      9.73 o
  13  15  -5      138.82      141.12     15.47 o
 -10  16  -5       14.83       46.85     19.70 o
  -8  16  -5      120.83      145.66     18.68 o
  -6  16  -5      651.60      663.98     30.01 o
  -4  16  -5     3112.52     2846.67     96.89 o
  -2  16  -5      327.08      264.79     12.47 o
   0  16  -5      712.00      646.35     22.78 o
   2  16  -5      277.40      282.33     12.21 o
   4  16  -5      623.18      546.65     22.85 o
   6  16  -5      803.61      839.29     29.72 o
   8  16  -5      239.19      265.53     13.50 o
  10  16  -5       48.31       51.10      9.85 o
  12  16  -5        6.05       11.93      9.60 o
 -11  17  -5       36.58       49.38     21.55 o
  -9  17  -5      278.47      311.35     31.82 o
  -7  17  -5      431.87      422.49     26.28 o
  -5  17  -5      261.03      270.45     17.17 o
  -3  17  -5      254.40      237.42     11.65 o
  -1  17  -5     1436.17     1428.39     51.70 o
   1  17  -5      825.35      755.31     25.73 o
   3  17  -5      965.26      881.95     29.79 o
   5  17  -5     2472.83     2518.51     80.53 o
   7  17  -5      686.29      677.43     28.57 o
   9  17  -5      188.04      183.69     12.42 o
  11  17  -5       52.44       58.63     10.17 o
  13  17  -5        5.90       10.89     14.34 o
 -10  18  -5       15.80       19.81     19.87 o
  -8  18  -5       21.69       46.15     17.46 o
  -6  18  -5      799.95      783.28     32.38 o
  -4  18  -5      113.16      142.87     12.42 o
  -2  18  -5      152.41      150.75     10.15 o
   0  18  -5      776.79      723.04     27.07 o
   2  18  -5      509.24      463.56     20.77 o
   4  18  -5      126.11      115.69     10.50 o
   6  18  -5     1051.40     1081.45     42.29 o
   8  18  -5      326.82      308.47     15.93 o
  10  18  -5       20.54       16.06     10.15 o
  12  18  -5       21.77       34.24     10.98 o
  -9  19  -5      117.95      133.28     19.93 o
  -7  19  -5      305.21      311.77     23.72 o
  -5  19  -5      288.20      258.11     15.22 o
  -3  19  -5      103.13       87.94     11.32 o
  -1  19  -5      420.05      436.39     19.75 o
   1  19  -5      235.13      237.53     14.56 o
   3  19  -5       76.19      102.21     12.25 o
   5  19  -5      478.94      483.84     22.67 o
   7  19  -5     1100.55     1152.64     44.67 o
   9  19  -5        6.71       12.47     11.72 o
  11  19  -5       27.65       16.63     11.16 o
  13  19  -5       51.64       78.10     18.03 o
 -10  20  -5       51.28       41.18     21.11 o
  -8  20  -5       26.24       26.12     17.53 o
  -6  20  -5       64.77       99.59     15.24 o
  -4  20  -5      448.03      463.44     20.55 o
  -2  20  -5       87.28       92.40      8.25 o
   0  20  -5      621.88      560.72     23.79 o
   2  20  -5       52.40       41.85     11.67 o
   4  20  -5       33.18       31.10     11.43 o
   6  20  -5      242.07      201.79     14.68 o
   8  20  -5        7.09      -12.03     12.03 o
  10  20  -5       51.13       43.01     11.45 o
  12  20  -5       21.55        8.80     12.59 o
  -9  21  -5       54.00       63.49     24.15 o
  -7  21  -5      192.87      194.96     21.31 o
  -5  21  -5      166.67      160.95     13.67 o
  -3  21  -5      610.25      577.28     28.77 o
  -1  21  -5      970.29     1032.26     39.33 o
   1  21  -5       54.57       64.13     12.38 o
   3  21  -5      418.35      360.67     20.01 o
   5  21  -5       16.07        6.79     11.71 o
   7  21  -5      184.17      171.14     14.43 o
   9  21  -5      142.25      148.53     13.40 o
  11  21  -5       31.04       23.06     12.08 o
  13  21  -5       35.07       41.54     13.22 o
 -10  22  -5       34.29       -4.00     25.38 o
  -8  22  -5      163.01      134.64     23.88 o
  -6  22  -5       35.09       78.81     19.57 o
  -4  22  -5      235.44      248.69     18.09 o
  -2  22  -5      160.03      135.21     14.14 o
   0  22  -5      237.95      278.42     15.59 o
   2  22  -5     1475.05     1376.12     58.99 o
   4  22  -5      198.27      189.66     15.22 o
   6  22  -5      208.31      238.49     17.07 o
   8  22  -5       57.92       47.97     12.14 o
  10  22  -5        6.02       10.98     12.19 o
  12  22  -5        3.37       12.80     13.42 o
  -9  23  -5       31.62       39.45     25.03 o
  -7  23  -5      114.77      164.60     45.05 o
  -5  23  -5      410.89      474.63     23.58 o
  -3  23  -5       45.76        9.84     15.45 o
  -1  23  -5      960.20      988.96     35.40 o
   1  23  -5      179.64      158.20     12.41 o
   3  23  -5      128.96      119.03     13.62 o
   5  23  -5      509.98      461.41     24.70 o
   7  23  -5      369.91      334.13     17.42 o
   9  23  -5       22.08        4.27     12.39 o
  11  23  -5       44.52       36.90     14.07 o
 -10  24  -5       57.78       94.26     53.41 o
  -8  24  -5       76.81       95.52     24.59 o
  -6  24  -5      269.91      284.46     23.23 o
  -4  24  -5      522.84      550.25     32.08 o
  -2  24  -5      360.98      423.35     25.27 o
   0  24  -5      413.67      433.89     21.05 o
   2  24  -5      172.22      176.59     13.73 o
   4  24  -5      311.59      273.63     16.41 o
   6  24  -5      953.35      936.02     38.09 o
   8  24  -5       96.97      109.69     13.47 o
  10  24  -5       40.56       25.83     15.73 o
  12  24  -5       33.28       36.42     14.71 o
  -9  25  -5       14.44       -3.20     24.77 o
  -7  25  -5      262.60      270.76     32.93 o
  -5  25  -5      222.87      205.35     21.69 o
  -3  25  -5       16.07        2.49     16.63 o
  -1  25  -5       75.26       91.24     16.39 o
   1  25  -5      311.58      349.03     17.21 o
   3  25  -5      942.79      940.29     37.14 o
   5  25  -5        9.47      -11.98     11.98 o
   7  25  -5       32.72       21.95     12.24 o
   9  25  -5       38.26       49.17     14.38 o
  11  25  -5       14.70        6.02     15.19 o
  -8  26  -5      171.74      165.51     25.00 o
  -6  26  -5       58.28       76.86     25.39 o
  -4  26  -5      471.97      553.92     32.24 o
  -2  26  -5      731.83      732.18     47.22 o
   0  26  -5     1598.91     1638.62     66.74 o
   2  26  -5      191.63      173.54     14.77 o
   4  26  -5      237.19      266.00     15.72 o
   6  26  -5      447.72      496.10     23.26 o
   8  26  -5      257.94      270.96     19.50 o
  10  26  -5       18.96       22.43     14.74 o
  12  26  -5       15.07       13.20     15.51 o
  -9  27  -5       23.91       42.68     32.25 o
  -7  27  -5       55.80      105.49     55.29 o
  -5  27  -5      238.78      309.68     24.22 o
  -3  27  -5      295.27      284.28     28.26 o
  -1  27  -5      234.92      210.65     35.16 o
   1  27  -5      883.57      793.51     40.65 o
   3  27  -5      517.79      509.51     25.08 o
   5  27  -5       32.46       20.35     12.60 o
   7  27  -5       18.83       10.61     14.87 o
   9  27  -5        9.23       10.07     15.24 o
  11  27  -5       33.72       24.79     15.88 o
  -8  28  -5      154.67      157.25     32.98 o
  -6  28  -5      258.91      252.29     30.50 o
  -4  28  -5      125.90      169.29     26.08 o
  -2  28  -5      546.05      572.28     39.70 o
   0  28  -5       17.87       58.24     17.02 o
   2  28  -5      629.45      644.15     31.72 o
   4  28  -5      127.06      147.13     16.16 o
   6  28  -5       17.57       19.76     15.18 o
   8  28  -5       53.47       74.76     16.12 o
  10  28  -5       66.77       75.16     16.84 o
  -7  29  -5       65.66       55.87     36.45 o
  -5  29  -5      112.92      102.15     26.85 o
  -3  29  -5      187.80      200.87     26.05 o
  -1  29  -5      683.05      697.99     49.37 o
   1  29  -5      221.17      232.10     21.59 o
   3  29  -5      306.52      289.21     19.56 o
   5  29  -5      264.86      249.01     19.27 o
   7  29  -5       80.21       62.47     16.43 o
   9  29  -5        2.19       15.12     16.24 o
  11  29  -5      110.96      110.01     17.90 o
  -8  30  -5       15.45      -15.84     31.68 o
  -6  30  -5      156.76      144.30     40.26 o
  -4  30  -5      220.45      248.90     29.48 o
  -2  30  -5       29.89       34.62     30.66 o
   0  30  -5       47.69       25.37     23.92 o
   2  30  -5       36.89       36.82     16.04 o
   4  30  -5       69.37       57.50     20.39 o
   6  30  -5       63.68       53.03     16.95 o
   8  30  -5       10.96        4.59     16.64 o
  10  30  -5       47.88       49.38     17.33 o
  -7  31  -5      139.46      197.39     33.20 o
  -5  31  -5      151.40      187.63     41.44 o
  -3  31  -5      114.19      148.72     26.56 o
  -1  31  -5      191.15      183.67     26.11 o
   1  31  -5      131.54      143.06     20.04 o
   3  31  -5       98.12       89.98     16.50 o
   5  31  -5        0.21      -15.91     15.91 o
   7  31  -5      109.48      136.28     19.94 o
   9  31  -5        8.41        4.15     16.95 o
  -4  32  -5       63.79       74.01     26.12 o
  -2  32  -5      132.65      116.52     26.24 o
   0  32  -5      128.83      119.32     25.11 o
   2  32  -5        4.61      -19.14     19.14 o
   4  32  -5      449.84      519.96     28.24 o
   6  32  -5        1.95       20.62     16.84 o
   8  32  -5       26.30       24.52     17.92 o
  10  32  -5       38.61       -5.67     17.88 o
  -7  33  -5       35.56        3.26     45.99 o
  -5  33  -5      119.27      133.92     41.34 o
  -3  33  -5      113.41       95.82     27.48 o
  -1  33  -5       32.04       45.60     26.79 o
   1  33  -5       29.64       42.43     30.91 o
   3  33  -5       53.34       38.64     20.03 o
   5  33  -5       94.96      142.40     18.40 o
   7  33  -5        0.36        7.07     18.11 o
   9  33  -5       67.76       76.19     19.41 o
  -4  34  -5       97.31      120.37     39.96 o
  -2  34  -5        3.92       -0.79     27.00 o
   0  34  -5      119.23      151.36     28.95 o
   2  34  -5      175.19      206.99     24.09 o
   4  34  -5       17.26       21.08     20.42 o
   6  34  -5       55.44       81.16     19.64 o
   8  34  -5       78.46       63.08     19.91 o
  -5  35  -5       18.13       17.11     41.15 o
  -3  35  -5        6.00        0.03     27.79 o
  -1  35  -5       67.46       66.27     28.18 o
   1  35  -5        4.38      -11.67     25.66 o
   3  35  -5      112.10      118.23     22.83 o
   5  35  -5      170.22      191.63     35.05 o
   7  35  -5       27.89        8.83     19.07 o
  -4  36  -5      202.40      181.10     46.09 o
  -2  36  -5       13.71        2.61     43.57 o
   0  36  -5       69.19       80.87     31.35 o
   2  36  -5       15.27       -4.78     28.36 o
   4  36  -5       32.40       14.45     22.39 o
   6  36  -5       82.52       96.25     20.33 o
   8  36  -5       72.59       41.98     20.15 o
  -3  37  -5       31.94       45.09     29.75 o
  -1  37  -5       83.67       89.15     30.35 o
   1  37  -5       68.31       65.49     29.62 o
   3  37  -5       48.26       73.92     28.62 o
   5  37  -5       49.97       35.59     23.67 o
   7  37  -5       14.64       18.78     23.14 o
  -4  38  -5       22.80       -2.08     43.72 o
  -2  38  -5      169.13      201.36     33.62 o
   0  38  -5      133.28       94.70     29.92 o
   2  38  -5       10.91       -7.31     28.47 o
   4  38  -5       14.28       30.32     24.10 o
   6  38  -5       29.42        4.33     24.43 o
  -3  39  -5       33.28       27.30     44.71 o
  -1  39  -5       19.47        2.89     31.24 o
   1  39  -5        0.78       -9.72     31.54 o
   3  39  -5       88.69      109.99     42.04 o
   5  39  -5       26.80       43.02     30.66 o
  -2  40  -5        5.83        9.38     34.67 o
   0  40  -5       17.49        6.33     35.21 o
   2  40  -5       19.96       30.82     32.23 o
   4  40  -5       24.74       31.35     30.16 o
  -1  41  -5      102.42      156.39     35.54 o
   1  41  -5       54.57      105.26     33.70 o
   3  41  -5       14.82       82.38     36.45 o
   0  42  -5       68.78      121.63     35.84 o
   2  42  -5        0.97       16.92     34.98 o
 -12   0  -4      513.23      523.10     44.81 o
 -10   0  -4       64.00       79.28     22.24 o
  -8   0  -4     1279.25     1319.47     62.73 o
  -6   0  -4     1686.73     1540.90     61.47 o
  -4   0  -4     5193.77     5236.02    219.98 o
  -2   0  -4     9207.34     9278.80    389.02 o
   0   0  -4      153.96      106.37      7.32 o
   2   0  -4     2583.15     2722.33    146.30 o
   4   0  -4     2734.39     2806.89     99.39 o
   6   0  -4     4573.19     5129.30    170.78 o
   8   0  -4     3319.44     3311.17    181.66 o
  10   0  -4      414.43      330.94     28.98 o
 -13   1  -4        2.45      -20.14     20.14 o
 -11   1  -4      281.12      282.47     21.67 o
  -9   1  -4     1902.77     1872.27     61.02 o
  -7   1  -4      995.63      995.04     31.52 o
  -5   1  -4     4042.30     4153.02    133.71 o
  -3   1  -4     4081.49     3804.89    137.49 o
  -1   1  -4    17286.07    17298.12    564.55 o
   1   1  -4    10627.68    10395.81    292.86 o
   3   1  -4    11733.39    11658.92    377.06 o
   5   1  -4     3950.10     4019.56    102.99 o
   7   1  -4      532.73      511.79     14.99 o
   9   1  -4      365.48      329.12     14.98 o
 -12   2  -4      203.23      227.74     23.00 o
 -10   2  -4      434.03      408.36     25.08 o
  -8   2  -4      928.76      943.61     34.11 o
  -6   2  -4     2128.00     2103.64     57.82 o
  -4   2  -4      935.82      891.06     28.87 o
  -2   2  -4     5319.70     5854.65    190.97 o
   0   2  -4     6696.48     6590.21    178.12 o
   4   2  -4     3872.56     3815.80    106.81 o
   6   2  -4      161.98      110.03      6.49 o
   8   2  -4     1014.11     1021.63     44.95 o
  10   2  -4       73.24       87.14     13.65 o
 -13   3  -4       77.53       76.55     21.98 o
 -11   3  -4      188.87      232.85     21.36 o
  -9   3  -4      637.02      635.17     28.23 o
  -7   3  -4     1762.64     1697.83     45.77 o
  -5   3  -4     1808.84     1721.25     59.44 o
  -3   3  -4     4471.08     4127.88    157.86 o
  -1   3  -4     1982.52     1820.46     58.70 o
   1   3  -4     3294.06     3034.48     83.39 o
   3   3  -4     1536.27     1561.24     51.73 o
   5   3  -4     1859.09     1829.90     46.64 o
   7   3  -4      772.34      726.75     24.59 o
   9   3  -4      228.73      232.49     12.67 o
  11   3  -4       34.44       36.10     12.07 o
 -12   4  -4       66.14       84.29     20.35 o
 -10   4  -4      329.35      393.05     23.16 o
  -8   4  -4       25.67        3.92     10.36 o
  -6   4  -4      887.06      939.85     34.38 o
  -4   4  -4     2003.68     2260.73     65.20 o
  -2   4  -4     8447.13     8982.72    269.53 o
   0   4  -4     7142.38     6925.58    187.24 o
   2   4  -4     2062.06     1883.73     51.82 o
   4   4  -4     2246.03     2209.95     64.72 o
   6   4  -4      622.91      673.90     19.78 o
   8   4  -4      807.98      782.65     27.41 o
  10   4  -4      109.89      125.31     15.73 o
  12   4  -4       44.82       44.31     12.96 o
 -13   5  -4       59.29       65.72     22.01 o
 -11   5  -4      208.31      214.87     21.37 o
  -9   5  -4      602.18      624.09     29.75 o
  -7   5  -4      530.98      493.22     17.97 o
  -5   5  -4     2321.07     2249.12     67.33 o
  -1   5  -4     2327.30     2192.57    103.13 o
   1   5  -4     3716.59     3613.73     96.69 o
   3   5  -4     1644.95     1867.57     77.45 o
   5   5  -4     1127.62     1175.87     28.44 o
   7   5  -4      313.21      266.12      9.01 o
   9   5  -4       58.78       47.11      5.41 o
  11   5  -4       22.78       14.88      8.73 o
  13   5  -4       46.58       36.79     14.54 o
  15   5  -4        4.17        0.12     12.24 o
 -12   6  -4        7.01      -18.84     18.84 o
 -10   6  -4      274.28      292.20     20.71 o
  -8   6  -4       77.04       76.32     11.27 o
  -6   6  -4     2057.53     2101.62     70.43 o
  -4   6  -4     4579.25     4306.54    114.64 o
  -2   6  -4     1892.24     1680.50     55.91 o
   0   6  -4      742.05      892.89     37.46 o
   4   6  -4     2492.55     2737.82     86.86 o
   6   6  -4     1247.29     1244.72     36.74 o
   8   6  -4     1471.90     1489.48     42.48 o
  10   6  -4        8.42       16.20      5.57 o
  12   6  -4       99.48       79.61      9.32 o
  14   6  -4        4.21       -3.92     12.38 o
 -13   7  -4       16.44       23.83     45.25 o
 -11   7  -4       76.29       78.01     18.90 o
  -9   7  -4       28.21       39.16     15.75 o
  -7   7  -4      609.19      629.75     22.01 o
  -5   7  -4     1554.72     1610.96     46.84 o
  -3   7  -4     4060.41     4458.79    183.54 o
  -1   7  -4      600.70      658.98     32.77 o
   1   7  -4     8805.34     9015.60    263.44 o
   3   7  -4      910.34      790.92     29.38 o
   5   7  -4     1271.31     1382.44     39.58 o
   7   7  -4     1072.84     1121.84     32.00 o
   9   7  -4      482.33      468.00     18.87 o
  11   7  -4       39.88       26.72      8.47 o
  13   7  -4       66.93       72.39     10.14 o
 -12   8  -4       17.51       16.83     19.73 o
 -10   8  -4      244.20      278.34     21.24 o
  -8   8  -4      649.23      603.50     26.26 o
  -6   8  -4     1285.92     1329.86     41.49 o
  -4   8  -4     1438.43     1364.12     40.75 o
  -2   8  -4      305.08      303.90     11.06 o
   0   8  -4     6233.34     6233.63    172.00 o
   2   8  -4     2234.44     2398.76     74.07 o
   4   8  -4     4909.04     5226.70    173.60 o
   6   8  -4       78.85      106.24      5.51 o
   8   8  -4      910.69      938.40     26.34 o
  10   8  -4      157.98      162.84     11.48 o
  12   8  -4       61.79       85.27     10.50 o
  14   8  -4       30.51       26.97     14.08 o
 -11   9  -4       72.24       80.92     19.09 o
  -9   9  -4        3.34      -15.07     15.07 o
  -7   9  -4       29.92       22.67      8.67 o
  -5   9  -4      311.35      337.96     11.68 o
  -3   9  -4      515.57      498.05     18.03 o
  -1   9  -4      998.17     1075.73     35.72 o
   1   9  -4     1870.50     2163.59     63.56 o
   3   9  -4      298.97      310.03     13.19 o
   5   9  -4      557.44      585.83     18.21 o
   7   9  -4     1070.99     1123.28     32.87 o
   9   9  -4       17.65       15.06      5.06 o
  11   9  -4       30.74       20.31      7.47 o
  13   9  -4       72.98       71.97     11.32 o
 -12  10  -4        2.06       -2.28     20.01 o
 -10  10  -4       12.15       22.62     17.71 o
  -8  10  -4      104.82      109.23     12.88 o
  -6  10  -4      218.19      230.32     10.48 o
  -4  10  -4     1336.61     1385.00     40.59 o
  -2  10  -4      817.01      890.71     27.84 o
   0  10  -4     2152.17     2098.85     69.72 o
   2  10  -4     3459.21     3504.53    112.69 o
   4  10  -4      357.94      310.26     12.74 o
   6  10  -4      636.34      776.33     25.26 o
   8  10  -4       51.13       55.02      5.15 o
  10  10  -4      570.49      527.10     21.37 o
  12  10  -4       36.04       47.16     10.76 o
  14  10  -4       34.22       31.65     21.86 o
 -11  11  -4       64.47       57.14     19.10 o
  -9  11  -4       45.10       53.22     16.44 o
  -7  11  -4      425.98      414.47     16.53 o
  -5  11  -4      561.40      696.61     23.72 o
  -3  11  -4     2393.38     2271.33     86.63 o
  -1  11  -4      276.84      346.14     15.05 o
   1  11  -4     1605.77     1802.84     54.30 o
   3  11  -4      190.12      248.08     11.03 o
   5  11  -4      138.01      137.60      7.55 o
   7  11  -4       76.90       68.37      5.85 o
   9  11  -4      305.37      310.29     11.87 o
  11  11  -4       93.18       80.33      7.58 o
  13  11  -4       34.48       33.22     10.68 o
 -12  12  -4        4.81        6.03     20.59 o
 -10  12  -4      488.53      446.27     25.73 o
  -8  12  -4      242.67      228.79     18.58 o
  -6  12  -4       23.56       25.16      8.91 o
  -4  12  -4      783.15      813.97     22.63 o
  -2  12  -4      359.06      424.08     14.90 o
   0  12  -4       87.36       61.62      6.46 o
   2  12  -4     3365.84     3679.75    105.41 o
   4  12  -4       54.36       56.49      6.32 o
   6  12  -4      201.86      190.65      8.71 o
   8  12  -4     2809.59     2848.72     84.09 o
  10  12  -4      304.58      244.14     10.73 o
  12  12  -4        5.19        4.75      6.68 o
  14  12  -4       29.38       36.80     10.81 o
 -11  13  -4       47.19       42.61     19.60 o
  -9  13  -4       11.47        5.94     15.64 o
  -7  13  -4     1176.74     1267.81     45.40 o
  -5  13  -4     1680.31     1707.98     49.12 o
  -3  13  -4      995.78      953.20     29.86 o
  -1  13  -4     1274.72     1416.40     46.89 o
   1  13  -4     1587.15     1382.83     42.41 o
   3  13  -4     2282.04     2527.90     90.00 o
   5  13  -4     6056.83     6488.93    209.06 o
   7  13  -4      590.68      631.01     24.06 o
   9  13  -4      273.32      224.69     10.76 o
  11  13  -4        4.67        4.88      7.67 o
  13  13  -4       13.02        7.31      9.05 o
 -12  14  -4       55.82       61.94     32.73 o
 -10  14  -4      286.45      316.52     22.82 o
  -8  14  -4      344.56      334.76     19.34 o
  -6  14  -4      704.89      707.90     28.00 o
  -4  14  -4     1211.55     1304.68     37.99 o
  -2  14  -4     7033.45     7328.86    230.44 o
   0  14  -4     2528.72     2657.38     79.77 o
   2  14  -4      954.35     1085.35     38.19 o
   4  14  -4     1440.09     1418.90     53.40 o
   6  14  -4      288.20      293.86     11.65 o
   8  14  -4      723.89      703.94     22.06 o
  10  14  -4       40.08       51.45      7.58 o
  12  14  -4       57.20       43.73      7.81 o
  14  14  -4       48.35       55.85     10.60 o
 -11  15  -4       88.87       95.33     20.11 o
  -9  15  -4      113.42      112.24     17.35 o
  -7  15  -4      103.76      116.17     13.51 o
  -5  15  -4     3400.50     3287.85    101.27 o
  -3  15  -4      637.16      593.84     21.23 o
  -1  15  -4      365.24      296.62     13.09 o
   1  15  -4      967.80      981.04     29.80 o
   3  15  -4      656.83      612.98     20.90 o
   5  15  -4      818.91      848.75     29.83 o
   7  15  -4     1239.88     1175.05     40.13 o
   9  15  -4       57.96       62.31      7.72 o
  11  15  -4        0.88       -7.78      7.78 o
  13  15  -4       14.59       22.22     10.16 o
 -12  16  -4       70.94      102.62     22.61 o
 -10  16  -4      230.22      203.96     20.65 o
  -8  16  -4       37.19       46.56     15.32 o
  -6  16  -4      564.04      569.61     27.33 o
  -4  16  -4     2616.51     2740.02     82.31 o
  -2  16  -4     2457.13     2434.83     76.22 o
   0  16  -4     2762.66     2779.82     92.93 o
   2  16  -4     1448.36     1406.02     47.37 o
   4  16  -4     3312.52     3414.99    121.76 o
   6  16  -4      758.13      780.83     29.43 o
   8  16  -4     1427.13     1424.55     49.37 o
  10  16  -4       28.64       22.16      8.00 o
  12  16  -4        1.22        8.30      8.91 o
  14  16  -4       54.95       48.23     13.44 o
 -11  17  -4      106.93      127.20     20.66 o
  -9  17  -4      256.58      271.95     20.97 o
  -7  17  -4      236.36      269.42     17.14 o
  -5  17  -4      627.28      591.73     25.05 o
  -3  17  -4      780.14      802.17     25.14 o
  -1  17  -4     1046.90      987.95     49.70 o
   1  17  -4     2212.47     2272.97     66.64 o
   3  17  -4      266.50      294.95     30.63 o
   5  17  -4      228.50      263.61     14.68 o
   7  17  -4      705.27      782.35     28.63 o
   9  17  -4      536.24      540.07     21.14 o
  11  17  -4       78.85       89.67      9.47 o
  13  17  -4        8.71        6.18      9.69 o
 -10  18  -4       95.95       81.30     19.76 o
  -8  18  -4      865.24      891.94     40.18 o
  -6  18  -4     2532.01     2642.95     92.91 o
  -4  18  -4      723.17      706.97     24.44 o
  -2  18  -4     2782.55     2622.21     74.48 o
   0  18  -4     1904.59     1930.99     69.63 o
   2  18  -4     2153.52     2251.23     71.21 o
   4  18  -4     2571.62     2657.63     87.51 o
   6  18  -4      505.66      462.02     19.63 o
   8  18  -4     1209.50     1174.20     40.30 o
  10  18  -4       26.06       16.89      8.78 o
  12  18  -4       15.31       14.27      9.86 o
 -11  19  -4       49.03       43.20     20.77 o
  -9  19  -4      434.62      431.24     25.26 o
  -7  19  -4       27.67       27.01     12.68 o
  -5  19  -4      461.69      532.96     26.38 o
  -3  19  -4     2941.27     2921.91     91.35 o
  -1  19  -4     1218.76     1199.23     38.68 o
   1  19  -4       73.78       77.67      9.85 o
   3  19  -4       23.37       30.11      7.66 o
   5  19  -4     2661.27     2660.62     86.75 o
   7  19  -4      278.14      262.76     14.93 o
   9  19  -4      423.56      419.86     17.81 o
  11  19  -4       94.35       93.34     10.75 o
  13  19  -4       23.26        2.29     11.63 o
 -10  20  -4       36.61       32.30     19.35 o
  -8  20  -4      635.79      636.36     32.90 o
  -6  20  -4     2077.42     2097.47     72.67 o
  -4  20  -4       82.42       84.52     10.82 o
  -2  20  -4     1271.65     1289.16     36.80 o
   0  20  -4     1645.15     1572.68     44.63 o
   2  20  -4     1569.37     1534.10     54.89 o
   4  20  -4      984.26     1037.01     33.05 o
   6  20  -4      192.63      202.54     12.29 o
   8  20  -4       53.00       62.32      9.34 o
  10  20  -4        0.21       -6.88     10.24 o
  12  20  -4       55.26       77.05     12.44 o
 -11  21  -4      103.47       77.06     21.79 o
  -9  21  -4      427.94      455.47     27.51 o
  -7  21  -4      174.12      224.29     17.16 o
  -5  21  -4      800.57      868.96     35.37 o
  -3  21  -4     1375.02     1395.47     47.27 o
  -1  21  -4      901.56      881.00     28.48 o
   1  21  -4     1840.06     1805.24     60.13 o
   3  21  -4     1149.93     1178.98     39.38 o
   5  21  -4      170.58      158.10     10.79 o
   7  21  -4      298.40      316.57     14.79 o
   9  21  -4      128.95      142.03     13.86 o
  11  21  -4      120.76      125.84     15.18 o
  13  21  -4       21.56       26.39     12.92 o
 -10  22  -4       62.11       73.25     24.37 o
  -8  22  -4      103.36      114.02     17.37 o
  -6  22  -4      509.31      521.01     26.46 o
  -4  22  -4     2411.44     2285.09     75.02 o
  -2  22  -4     1948.97     2052.11     75.27 o
   0  22  -4     1278.22     1261.80     42.48 o
   2  22  -4     1198.94     1177.07     37.02 o
   4  22  -4     3444.60     3458.69    111.19 o
   6  22  -4      397.30      413.58     15.93 o
   8  22  -4      648.04      584.35     27.74 o
  10  22  -4       16.92       12.02     12.77 o
  12  22  -4       58.05       92.47     13.88 o
 -11  23  -4       84.29       86.10     25.58 o
  -9  23  -4      161.58      158.47     23.89 o
  -7  23  -4      353.37      382.90     27.55 o
  -5  23  -4      151.87      181.92     16.35 o
  -3  23  -4      271.13      289.29     19.85 o
  -1  23  -4     1357.75     1270.03     39.26 o
   1  23  -4     4331.97     4200.70    134.21 o
   3  23  -4      501.26      535.71     26.97 o
   5  23  -4     1514.87     1426.43     58.01 o
   7  23  -4      280.89      301.23     15.67 o
   9  23  -4      117.15      143.14     14.25 o
  11  23  -4        2.24        4.48     15.82 o
  13  23  -4       26.27       27.73     13.94 o
 -10  24  -4      170.71      162.73     26.24 o
  -8  24  -4      108.29       91.72     21.76 o
  -6  24  -4      374.35      389.02     24.40 o
  -4  24  -4      914.19      874.88     36.84 o
  -2  24  -4      880.04      813.14     35.30 o
   0  24  -4      763.76      703.85     32.83 o
   2  24  -4      333.21      275.33     15.88 o
   4  24  -4      857.57      825.37     31.45 o
   6  24  -4      272.75      243.34     16.77 o
   8  24  -4      513.48      515.74     28.22 o
  10  24  -4       63.44       89.34     14.17 o
  12  24  -4       16.28       31.94     14.00 o
  -9  25  -4        7.57        0.60     23.05 o
  -7  25  -4       52.58       57.35     19.57 o
  -5  25  -4      679.49      700.53     46.01 o
  -3  25  -4      141.61      170.84     14.86 o
  -1  25  -4      764.83      686.25     28.71 o
   1  25  -4      387.60      386.19     18.79 o
   3  25  -4       84.24       92.91     12.85 o
   5  25  -4      422.96      443.48     23.67 o
   7  25  -4       25.67        0.28     13.09 o
   9  25  -4       31.87       42.73     14.15 o
  11  25  -4        6.52        6.89     15.48 o
 -10  26  -4       38.74       55.06     25.17 o
  -8  26  -4      226.76      251.20     25.34 o
  -6  26  -4      355.05      343.05     26.38 o
  -4  26  -4       69.83       91.28     14.90 o
  -2  26  -4      168.51      153.53     14.84 o
   0  26  -4      320.73      286.66     17.74 o
   2  26  -4      649.50      575.44     29.70 o
   4  26  -4     2429.35     2424.35    102.46 o
   6  26  -4       76.44       95.22     14.32 o
   8  26  -4       68.88       60.54     14.08 o
  10  26  -4       35.76       34.37     14.67 o
  12  26  -4       30.58       40.24     15.11 o
  -9  27  -4      103.62       86.48     25.14 o
  -7  27  -4        7.24       37.79     23.57 o
  -5  27  -4      388.47      389.83     22.20 o
  -3  27  -4      215.82      212.94     18.87 o
  -1  27  -4      182.94      196.59     16.02 o
   1  27  -4      886.41      787.28     39.37 o
   3  27  -4      493.89      476.43     25.09 o
   5  27  -4      294.12      276.36     18.22 o
   7  27  -4       48.86       35.80     14.44 o
   9  27  -4       13.62        9.36     14.29 o
  11  27  -4       10.68       10.78     15.29 o
  -8  28  -4        6.70       -1.24     22.95 o
  -6  28  -4      371.85      371.74     26.80 o
  -4  28  -4       31.37       30.41     17.44 o
  -2  28  -4      239.13      241.05     21.25 o
   0  28  -4      182.57      167.63     15.56 o
   2  28  -4      207.19      164.20     15.99 o
   4  28  -4      599.62      579.92     30.67 o
   6  28  -4       32.69       14.53     14.44 o
   8  28  -4        0.05       17.49     14.55 o
  10  28  -4       29.08       14.77     15.14 o
  -9  29  -4       40.66       75.55     24.93 o
  -7  29  -4      275.63      248.48     25.47 o
  -5  29  -4        8.86       28.17     17.58 o
  -3  29  -4       93.28       63.28     18.16 o
  -1  29  -4      689.28      653.84     37.49 o
   1  29  -4      112.87       99.31     15.05 o
   3  29  -4     1014.48      881.24     40.38 o
   5  29  -4      256.36      294.75     19.24 o
   7  29  -4       85.75       69.60     15.35 o
   9  29  -4       32.45       45.03     15.57 o
  11  29  -4        2.56       13.84     16.44 o
  -8  30  -4      104.60      149.85     30.99 o
  -6  30  -4       27.56       43.72     24.65 o
  -4  30  -4      211.90      209.98     21.90 o
  -2  30  -4      125.35      156.41     23.81 o
   0  30  -4       83.66       92.58     18.18 o
   2  30  -4       24.52       30.09     14.46 o
   4  30  -4       53.49       33.95     14.57 o
   6  30  -4       90.90       86.47     15.79 o
   8  30  -4      107.24      106.44     16.43 o
  10  30  -4       35.55       24.93     16.52 o
  -9  31  -4       12.14        3.14     33.10 o
  -7  31  -4       29.84       69.23     28.39 o
  -5  31  -4      101.89      114.94     26.11 o
  -3  31  -4       40.74       31.85     24.58 o
  -1  31  -4       90.79      106.54     23.95 o
   1  31  -4       72.69       87.28     18.31 o
   3  31  -4       98.69       88.54     15.62 o
   5  31  -4      166.01      157.72     17.26 o
   7  31  -4      308.79      315.24     21.33 o
   9  31  -4       25.70        1.38     16.51 o
  11  31  -4       50.31       78.96     18.24 o
  -8  32  -4      135.70       99.95     32.49 o
  -6  32  -4      175.03      226.47     31.24 o
  -4  32  -4      235.05      272.81     29.69 o
  -2  32  -4        7.57        7.93     23.53 o
   0  32  -4      564.15      538.10     41.25 o
   2  32  -4      372.02      377.54     25.86 o
   4  32  -4      124.29      138.13     16.83 o
   6  32  -4       12.78        6.91     16.06 o
   8  32  -4        9.81       16.81     16.87 o
  10  32  -4       98.54       73.21     18.88 o
  -7  33  -4        3.36        8.88     31.51 o
  -5  33  -4      112.70      139.08     27.12 o
  -3  33  -4      125.19      101.97     25.90 o
  -1  33  -4       37.72       65.01     24.25 o
   1  33  -4       24.30       38.30     20.99 o
   3  33  -4        5.46      -15.33     15.33 o
   5  33  -4       49.32       30.18     16.46 o
   7  33  -4       10.15       38.63     17.23 o
   9  33  -4       36.56       34.45     18.11 o
  -8  34  -4       10.10      -23.33     33.70 o
  -6  34  -4       15.90       77.41     29.66 o
  -4  34  -4       38.03       36.84     26.66 o
  -2  34  -4      193.72      252.96     30.07 o
   0  34  -4      130.93      128.64     24.20 o
   2  34  -4      142.91      156.37     21.57 o
   4  34  -4        5.52       19.48     17.16 o
   6  34  -4       36.83       43.30     17.57 o
   8  34  -4       25.65       -1.20     18.22 o
  10  34  -4       40.68       35.06     18.90 o
  -7  35  -4      167.43      196.89     33.43 o
  -5  35  -4       27.95        7.22     36.89 o
  -3  35  -4       97.41      103.91     27.21 o
  -1  35  -4      118.37      179.19     26.28 o
   1  35  -4       36.03       38.25     25.98 o
   3  35  -4      233.91      272.22     24.76 o
   5  35  -4      112.34      125.12     18.33 o
   7  35  -4       31.92       15.18     18.35 o
   9  35  -4       10.57       18.90     19.48 o
  -6  36  -4       33.79       70.32     41.94 o
  -4  36  -4       61.78       98.12     39.66 o
  -2  36  -4       92.30       74.62     27.49 o
   0  36  -4       67.32       83.33     24.62 o
   2  36  -4      253.80      273.51     25.56 o
   4  36  -4       26.97       42.30     21.72 o
   6  36  -4      103.98      111.74     19.24 o
   8  36  -4       85.80       92.17     20.56 o
  -5  37  -4      183.96      208.30     45.60 o
  -3  37  -4      192.39      217.01     31.36 o
  -1  37  -4       48.90       80.03     26.23 o
   1  37  -4        0.25       -6.41     39.96 o
   3  37  -4       45.38       72.26     22.79 o
   5  37  -4       41.19       38.97     22.29 o
   7  37  -4       49.56       58.97     20.05 o
  -6  38  -4        7.63       48.27     42.73 o
  -4  38  -4       92.60       84.66     42.73 o
  -2  38  -4       10.69       50.26     31.11 o
   0  38  -4        5.17       -0.90     56.03 o
   2  38  -4      195.42      200.38     30.49 o
   4  38  -4       46.99       36.26     22.50 o
   6  38  -4       49.61       20.86     23.35 o
   8  38  -4      100.67      104.63     21.68 o
  -5  39  -4       59.83      -12.96     42.73 o
  -3  39  -4      151.46      161.87     32.69 o
  -1  39  -4       21.70       44.38     29.99 o
   1  39  -4       60.90       69.87     30.28 o
   3  39  -4        6.32       16.67     29.72 o
   5  39  -4       58.66       66.95     23.86 o
   7  39  -4       76.87       76.91     29.62 o
  -4  40  -4       21.07      -27.10     42.93 o
  -2  40  -4       52.33       29.78     31.02 o
   0  40  -4       58.74       93.43     31.78 o
   2  40  -4       20.60      100.37     29.38 o
   4  40  -4       62.72       34.43     38.97 o
   6  40  -4      115.78       86.48     24.61 o
  -3  41  -4       15.38      -12.36     44.71 o
  -1  41  -4        4.12       -4.82     29.16 o
   1  41  -4      134.36      143.92     33.24 o
   3  41  -4       26.55        6.72     29.57 o
   5  41  -4       26.08       34.54     34.06 o
  -2  42  -4      114.42      101.25     30.77 o
   0  42  -4      125.06      188.56     59.29 o
   2  42  -4        1.38      -30.29     32.21 o
   4  42  -4       29.70       29.70     32.20 o
  -1  43  -4       85.57      107.61     34.44 o
   1  43  -4      153.92      152.44     34.98 o
   3  43  -4       11.29       25.25     33.43 o
   0  44  -4       49.16       44.65     34.23 o
   2  44  -4        5.24       50.41     34.18 o
 -13   1  -3       58.50       56.85     14.56 o
 -11   1  -3       17.23       36.59     12.49 o
  -9   1  -3      138.78      123.79     11.49 o
  -7   1  -3       10.40       13.50      6.45 o
  -5   1  -3      212.23      231.88      8.55 o
  -3   1  -3     1748.91     1779.45     48.10 o
  -1   1  -3     8734.58     9480.92    265.31 o
   1   1  -3     3774.44     3672.26    107.13 o
   3   1  -3     2052.90     2403.56     57.12 o
   5   1  -3     4395.58     5026.63    197.02 o
   7   1  -3      124.96      116.17      6.13 o
 -12   2  -3       36.84       42.66     13.53 o
 -10   2  -3      214.25      193.99     13.08 o
  -8   2  -3     1320.55     1230.53     39.84 o
  -6   2  -3     1264.86     1262.02     39.71 o
  -4   2  -3     1382.28     1437.86     41.26 o
  -2   2  -3     1124.74      818.55     69.14 o
   2   2  -3      788.80      741.44     20.96 o
   4   2  -3     3281.02     3552.38     94.09 o
   6   2  -3     1400.88     1576.78     57.78 o
   8   2  -3       89.56       74.18      7.27 o
 -13   3  -3      113.19      115.74     17.10 o
 -11   3  -3      212.33      188.57     14.53 o
  -9   3  -3      452.13      439.33     19.91 o
  -7   3  -3      686.31      668.20     23.79 o
  -5   3  -3      248.52      211.21      8.77 o
  -3   3  -3     9554.81    10398.88    298.55 o
  -1   3  -3     3110.42     3732.00    117.38 o
   1   3  -3     2431.69     2430.22     68.33 o
   3   3  -3     2066.16     2060.83     52.33 o
   5   3  -3     2407.74     2897.29    100.48 o
   7   3  -3     3531.35     3539.63    140.29 o
   9   3  -3      666.89      647.40     37.66 o
  11   3  -3      349.54      365.06     33.43 o
 -12   4  -3       73.38       78.95     13.72 o
 -10   4  -3       61.80       71.06     11.53 o
  -8   4  -3       73.25       70.78      9.46 o
  -6   4  -3     3247.63     3390.14     97.73 o
  -4   4  -3     1998.90     2252.48     68.72 o
  -2   4  -3    14663.96    15218.27    499.08 o
   0   4  -3    14292.44    14575.86    417.14 o
   2   4  -3       14.85       10.96      3.03 o
   4   4  -3     3588.50     3794.19    100.48 o
   6   4  -3      871.87      802.74     28.63 o
  10   4  -3      224.41      206.22     19.39 o
  12   4  -3      179.90      171.11     18.30 o
 -13   5  -3      185.58      214.10     18.55 o
 -11   5  -3      278.09      273.79     16.15 o
  -9   5  -3     1102.15     1050.21     37.21 o
  -7   5  -3      260.62      279.36     11.50 o
  -5   5  -3     4614.04     4447.71    132.61 o
  -3   5  -3    14046.58    15516.08    482.60 o
  -1   5  -3    30289.72    31193.31    954.54 o
   1   5  -3     3822.18     3831.94    108.07 o
   3   5  -3     2019.18     1870.90     55.45 o
   5   5  -3     2818.52     3236.77     83.97 o
   7   5  -3      919.52      876.36     36.40 o
   9   5  -3       97.06       99.41      9.40 o
  11   5  -3      506.97      433.80     39.86 o
  13   5  -3      194.15      175.01     11.65 o
  15   5  -3        5.73       14.07     13.22 o
 -12   6  -3       30.95       20.95     13.61 o
 -10   6  -3      332.32      347.47     16.01 o
  -8   6  -3      103.88       83.57      9.67 o
  -6   6  -3     2856.99     2733.32     78.09 o
  -4   6  -3     2200.82     2099.59     57.58 o
  -2   6  -3      222.74      256.37     34.22 o
   0   6  -3     5950.25     5866.48    160.40 o
   2   6  -3     4677.87     4648.29    132.69 o
   4   6  -3     1087.40     1096.88     29.30 o
   6   6  -3     2819.67     2815.03     78.79 o
   8   6  -3      253.07      249.30      9.97 o
  10   6  -3      120.29      122.55     16.42 o
  12   6  -3      283.22      269.20     16.26 o
  14   6  -3       85.19      106.66     14.16 o
 -13   7  -3       90.03       95.15     17.31 o
 -11   7  -3      541.61      554.03     24.09 o
  -9   7  -3      885.75      906.46     32.01 o
  -7   7  -3     1154.76     1174.52     35.69 o
  -5   7  -3      231.07      173.55      8.60 o
  -3   7  -3    17110.88    17470.42    570.82 o
  -1   7  -3    15191.40    15025.47    449.65 o
   1   7  -3    12985.68    12541.34    325.28 o
   3   7  -3     3898.45     4094.82    122.63 o
   5   7  -3       77.24       61.99      3.41 o
   7   7  -3     1921.28     1965.70     59.07 o
   9   7  -3      889.43      841.38     30.59 o
  11   7  -3      185.49      165.11     11.23 o
  13   7  -3       55.16       49.48      9.69 o
  15   7  -3       10.07       20.82     14.55 o
 -12   8  -3      163.82      220.87     17.69 o
 -10   8  -3      329.95      320.53     17.64 o
  -8   8  -3      896.86      823.39     32.09 o
  -6   8  -3     2886.26     2766.26     76.75 o
  -4   8  -3     2455.84     2583.81     67.29 o
  -2   8  -3     4561.09     4939.58    166.00 o
   0   8  -3     4873.57     4660.12    129.82 o
   2   8  -3     7455.56     7888.31    254.38 o
   4   8  -3    14115.66    14704.60    417.62 o
   6   8  -3      638.83      602.63     16.66 o
   8   8  -3      938.21      978.40     27.34 o
  10   8  -3      339.88      339.78     15.86 o
  12   8  -3      133.99      134.91     10.19 o
  14   8  -3       70.48       76.89     15.11 o
 -13   9  -3       62.63       51.79     16.79 o
 -11   9  -3      112.86       96.15     15.19 o
  -9   9  -3     1191.24     1295.92     42.09 o
  -7   9  -3     1772.87     1808.09     55.45 o
  -5   9  -3     5984.66     6006.52    185.77 o
  -3   9  -3     3441.65     3221.40    115.63 o
   1   9  -3      345.51      333.48     11.21 o
   3   9  -3     5097.27     4928.56    172.88 o
   5   9  -3     4353.24     4286.75    110.37 o
   7   9  -3      217.74      218.33      8.91 o
   9   9  -3      506.02      500.66     18.01 o
  11   9  -3      206.55      200.14     13.56 o
  13   9  -3       98.89      101.11     11.90 o
  15   9  -3        3.08       21.76     22.45 o
 -12  10  -3      386.99      439.59     22.88 o
 -10  10  -3      683.25      701.33     28.90 o
  -8  10  -3     2535.35     2467.16     88.88 o
  -6  10  -3     2142.52     1963.29     50.64 o
  -4  10  -3     2546.09     2641.00     68.84 o
  -2  10  -3    23973.03    24240.88    770.49 o
   0  10  -3     2513.75     2760.79     88.31 o
   2  10  -3    22785.73    24420.17    840.21 o
   4  10  -3     5973.12     6179.21    183.60 o
   6  10  -3     3062.70     3017.84     78.64 o
   8  10  -3      706.03      705.32     21.67 o
  10  10  -3      762.91      672.79     27.29 o
  12  10  -3      199.20      188.03     16.62 o
  14  10  -3      134.14       88.46     15.13 o
 -13  11  -3       93.56      103.69     20.84 o
 -11  11  -3      132.31      138.82     16.54 o
  -9  11  -3       18.84       -6.78     11.17 o
  -7  11  -3     4007.25     4101.10    118.33 o
  -5  11  -3     5025.81     5234.54    160.67 o
  -3  11  -3      218.47      335.56     15.23 o
  -1  11  -3     4776.15     4728.45    154.70 o
   1  11  -3     5348.91     4956.48    150.26 o
   3  11  -3    12566.54    12936.32    435.97 o
   5  11  -3     6189.71     5984.28    166.05 o
   7  11  -3      955.91      903.56     26.08 o
   9  11  -3       22.66       17.09      6.39 o
  11  11  -3      162.50      145.83      8.73 o
  13  11  -3      204.04      190.50     15.29 o
 -12  12  -3       64.53       80.23     16.60 o
 -10  12  -3      536.81      579.84     27.89 o
  -8  12  -3     2144.09     2324.79     78.60 o
  -6  12  -3     1651.61     1577.19     42.37 o
  -4  12  -3     5780.08     5763.08    146.60 o
  -2  12  -3     5144.50     4678.44    143.92 o
   0  12  -3    16298.44    17316.27    549.84 o
   2  12  -3     1723.30     1865.28    153.90 o
   4  12  -3     2486.59     2541.54     74.34 o
   6  12  -3     1311.18     1364.34     39.51 o
   8  12  -3      267.57      259.55      9.51 o
  10  12  -3      387.45      367.55     13.80 o
  12  12  -3        6.27        5.76      6.37 o
  14  12  -3       73.91       71.53     11.75 o
 -13  13  -3       21.05        3.06     20.54 o
 -11  13  -3      285.26      259.47     16.43 o
  -9  13  -3      588.88      621.51     26.45 o
  -7  13  -3      786.12      871.30     26.13 o
  -5  13  -3     2242.90     2219.25     62.46 o
  -3  13  -3     5078.99     5501.17    167.39 o
  -1  13  -3     6917.72     6844.13    218.10 o
   3  13  -3     5555.67     5659.91    187.82 o
   5  13  -3      421.46      408.81     22.08 o
   7  13  -3     2261.73     2292.70     60.62 o
   9  13  -3      158.22      149.56      8.05 o
  11  13  -3       46.34       53.34      7.07 o
  13  13  -3      256.20      227.62     14.07 o
 -12  14  -3       50.00       32.44     18.92 o
 -10  14  -3      250.99      288.58     16.01 o
  -8  14  -3      306.82      314.40     14.60 o
  -6  14  -3      583.70      614.77     22.42 o
  -4  14  -3     1717.25     1606.27     41.22 o
  -2  14  -3     1072.71     1068.22     40.34 o
   0  14  -3     1582.47     1572.71    105.24 o
   2  14  -3     4702.36     4764.17    144.03 o
   4  14  -3     1044.41     1193.54     39.07 o
   6  14  -3     1399.99     1438.23     44.80 o
   8  14  -3      362.53      363.19     13.95 o
  10  14  -3      251.83      235.98      8.75 o
  12  14  -3       25.18       26.58      8.01 o
  14  14  -3        6.58        8.78     10.36 o
 -13  15  -3        7.78        6.12     20.33 o
 -11  15  -3      137.87      154.19     19.38 o
  -9  15  -3      665.64      717.87     28.49 o
  -7  15  -3      548.85      570.73     21.58 o
  -5  15  -3      695.66      705.70     21.85 o
  -3  15  -3     3774.92     3711.00     94.78 o
  -1  15  -3     2496.45     2894.07     90.02 o
   1  15  -3     2827.12     3030.66     83.49 o
   3  15  -3     3783.83     3838.56    121.82 o
   5  15  -3      388.95      414.21     14.26 o
   7  15  -3      637.00      687.54     20.55 o
   9  15  -3      496.45      508.28     16.95 o
  11  15  -3       43.61       30.02      7.66 o
  13  15  -3       53.10       64.73      9.31 o
 -12  16  -3      118.47      125.38     20.88 o
 -10  16  -3      251.49      274.34     20.57 o
  -8  16  -3       67.71       79.29     13.25 o
  -6  16  -3      485.14      527.49     19.09 o
  -4  16  -3     2392.30     2490.99     70.33 o
  -2  16  -3      986.42      864.69     24.79 o
   0  16  -3     3373.48     3135.39     91.30 o
   2  16  -3      204.33      193.04     15.18 o
   4  16  -3      388.46      392.14     15.27 o
   6  16  -3     1393.42     1506.89     47.34 o
   8  16  -3      320.82      319.99     11.20 o
  10  16  -3       83.17       86.78      7.60 o
  12  16  -3       62.39       77.12      9.60 o
  14  16  -3       34.71       36.36     13.56 o
 -11  17  -3       41.22        0.89     18.52 o
  -9  17  -3      122.09      104.68     17.09 o
  -7  17  -3      358.94      364.14     15.52 o
  -5  17  -3     1168.37     1153.16     29.53 o
  -3  17  -3       77.72       70.36      5.25 o
  -1  17  -3       24.76       33.02      6.22 o
   1  17  -3      871.72      991.85     31.99 o
   3  17  -3     1350.71     1431.08     45.14 o
   5  17  -3      169.32      167.67      8.98 o
   7  17  -3      669.96      668.39     22.17 o
   9  17  -3      253.49      310.04     11.42 o
  11  17  -3       15.03       20.11      8.89 o
  13  17  -3       59.68       49.49     10.13 o
 -12  18  -3       77.61       76.51     19.95 o
 -10  18  -3      310.79      325.13     22.54 o
  -8  18  -3      292.36      314.69     17.01 o
  -6  18  -3     1387.20     1429.96     44.14 o
  -4  18  -3     1404.94     1367.71     39.07 o
  -2  18  -3     3400.62     3527.94    105.55 o
   0  18  -3     6337.25     6692.42    196.91 o
   2  18  -3      120.64      107.11      6.48 o
   4  18  -3     2070.62     2152.02     68.94 o
   6  18  -3     2424.83     2475.24     75.78 o
   8  18  -3       72.47       83.51      7.09 o
  10  18  -3       63.81       76.41      8.50 o
  12  18  -3       20.33       18.16      9.84 o
  14  18  -3       30.47       11.79     14.56 o
 -11  19  -3       30.23       34.91     18.95 o
  -9  19  -3       18.30       39.70     15.98 o
  -7  19  -3       57.75       30.60     10.31 o
  -5  19  -3      517.45      460.61     19.88 o
  -3  19  -3       67.91       60.12      5.88 o
  -1  19  -3       64.79       76.82      7.85 o
   1  19  -3      531.22      575.75     19.94 o
   3  19  -3      686.47      792.48     26.31 o
   5  19  -3      276.95      276.32     11.06 o
   7  19  -3      196.63      211.76      9.34 o
   9  19  -3        8.02        4.20      7.94 o
  11  19  -3       13.70       26.83      9.90 o
  13  19  -3       16.95       10.96     11.68 o
 -12  20  -3        4.16      -20.24     20.24 o
 -10  20  -3       10.06        8.93     17.36 o
  -8  20  -3       11.28        5.46     14.13 o
  -6  20  -3      272.45      274.72     14.21 o
  -4  20  -3      258.96      227.88      9.75 o
  -2  20  -3     1769.61     1898.95     61.65 o
   0  20  -3      532.06      554.20     23.16 o
   2  20  -3      681.47      706.75     21.43 o
   4  20  -3      995.44      985.20     32.30 o
   6  20  -3     3149.25     3136.78     96.60 o
   8  20  -3      415.26      411.77     16.99 o
  10  20  -3       45.22       33.20      9.86 o
  12  20  -3       61.53       55.95     12.29 o
 -11  21  -3       12.04       21.20     18.98 o
  -9  21  -3      157.53      147.72     17.26 o
  -7  21  -3      159.93      162.13     13.66 o
  -5  21  -3      322.09      293.38     15.99 o
  -3  21  -3      162.66      183.80     11.64 o
  -1  21  -3      681.21      622.56     21.64 o
   1  21  -3     1199.33     1138.85     34.50 o
   3  21  -3      875.80      925.85     31.18 o
   5  21  -3     1158.71     1177.29     42.08 o
   7  21  -3      108.95       95.11     10.47 o
   9  21  -3       41.50       48.98      9.00 o
  11  21  -3        6.54       13.93     11.96 o
  13  21  -3       13.89        9.08     12.40 o
 -12  22  -3       14.75       -7.52     32.51 o
 -10  22  -3       75.37       82.17     18.60 o
  -8  22  -3      132.99      116.98     16.88 o
  -6  22  -3      200.93      210.69     14.52 o
  -4  22  -3      371.74      330.39     15.25 o
  -2  22  -3      582.52      528.24     23.41 o
   0  22  -3     3031.56     3106.42    105.31 o
   2  22  -3      445.78      439.97     19.73 o
   4  22  -3      139.01      126.43      9.90 o
   6  22  -3     1243.16     1300.20     49.58 o
   8  22  -3      154.33      140.35     10.08 o
  10  22  -3       99.45       92.86     12.87 o
  12  22  -3       40.03       35.57     12.89 o
 -11  23  -3       19.35       34.48     20.04 o
  -9  23  -3       79.57       57.51     17.16 o
  -7  23  -3      383.71      389.08     22.18 o
  -5  23  -3        4.74       -9.81      9.81 o
  -3  23  -3     1691.72     1716.97     58.96 o
  -1  23  -3       96.72       85.31      8.62 o
   1  23  -3      445.50      441.15     17.16 o
   3  23  -3     1644.46     1674.41     52.41 o
   5  23  -3      346.02      360.22     16.51 o
   7  23  -3      183.80      159.13     11.77 o
   9  23  -3        9.49       -5.99     10.17 o
  11  23  -3       50.61       51.16     13.25 o
  13  23  -3        9.85        7.64     13.19 o
 -10  24  -3      318.82      335.08     28.13 o
  -8  24  -3      349.50      337.25     21.89 o
  -6  24  -3     1590.40     1540.46     60.81 o
  -4  24  -3     2980.10     2896.83    119.40 o
  -2  24  -3      615.83      617.85     29.12 o
   0  24  -3     1107.12     1039.84     33.10 o
   2  24  -3      392.73      402.59     18.53 o
   4  24  -3      804.89      715.73     31.78 o
   6  24  -3     1197.21     1184.48     53.09 o
   8  24  -3       45.66       35.94     12.76 o
  10  24  -3        8.74       15.79     12.66 o
  12  24  -3       10.24      -13.16     13.98 o
 -11  25  -3       19.08        9.26     24.21 o
  -9  25  -3       70.46       58.78     21.57 o
  -7  25  -3       16.64       22.23     19.03 o
  -5  25  -3     1131.90     1108.18     43.54 o
  -3  25  -3     1937.21     1986.56     68.94 o
  -1  25  -3      421.03      436.50     19.20 o
   1  25  -3      926.76      809.12     36.80 o
   3  25  -3      267.13      258.92     15.86 o
   5  25  -3      802.00      721.57     30.52 o
   7  25  -3      266.96      279.26     16.81 o
   9  25  -3      278.65      280.12     18.91 o
  11  25  -3       28.65       23.42     13.99 o
 -10  26  -3      151.12      151.15     24.88 o
  -8  26  -3       93.06      112.78     20.73 o
  -6  26  -3      619.90      670.66     32.88 o
  -4  26  -3     1813.68     1794.69     80.63 o
  -2  26  -3        5.51        8.32     10.48 o
   0  26  -3     1185.02     1224.61     47.27 o
   2  26  -3      954.18      940.77     38.59 o
   4  26  -3      622.77      626.60     35.13 o
   6  26  -3      501.88      478.77     27.55 o
   8  26  -3        2.54       -6.41     13.13 o
  10  26  -3       98.43       77.02     14.72 o
  12  26  -3       16.02        4.22     15.06 o
  -9  27  -3      171.43      187.21     25.05 o
  -7  27  -3      399.42      406.96     29.72 o
  -5  27  -3      628.19      576.71     27.89 o
  -3  27  -3      324.02      354.14     20.85 o
  -1  27  -3     2035.19     2034.87     73.96 o
   1  27  -3      165.61      141.15     13.02 o
   3  27  -3      153.95      181.38     14.69 o
   5  27  -3     1026.88     1139.27     46.29 o
   7  27  -3      524.85      525.80     28.18 o
   9  27  -3       17.00        8.75     14.27 o
  11  27  -3       27.69       44.41     15.17 o
 -10  28  -3       20.59       18.70     23.36 o
  -8  28  -3       99.20       67.84     22.26 o
  -6  28  -3       88.95       69.22     16.09 o
  -4  28  -3       53.64       39.25     14.65 o
  -2  28  -3     1129.90     1147.55     48.82 o
   0  28  -3      447.77      461.91     20.46 o
   2  28  -3      700.81      715.83     32.63 o
   4  28  -3       86.04       58.51     13.26 o
   6  28  -3       13.16       13.15     13.30 o
   8  28  -3       78.71       90.99     15.11 o
  10  28  -3       99.77      123.34     15.95 o
  12  28  -3       20.06        3.35     16.17 o
  -9  29  -3       37.23       46.73     23.34 o
  -7  29  -3      213.59      232.27     30.83 o
  -5  29  -3      456.45      496.35     24.62 o
  -3  29  -3       38.45       33.49     15.88 o
  -1  29  -3      140.88      139.79     14.76 o
   1  29  -3      423.75      402.86     21.88 o
   3  29  -3      315.86      338.74     20.73 o
   5  29  -3      659.29      766.66     38.78 o
   7  29  -3       32.81       24.17     14.44 o
   9  29  -3       35.57       54.66     15.84 o
  11  29  -3       11.37       43.12     15.92 o
 -10  30  -3       71.29       50.93     25.54 o
  -8  30  -3      113.08      137.12     24.07 o
  -6  30  -3      185.79      217.33     19.59 o
  -4  30  -3       96.87       89.32     17.60 o
  -2  30  -3     1101.93     1058.77     50.19 o
   0  30  -3      141.44      143.88     17.29 o
   2  30  -3       71.50       74.10     13.57 o
   4  30  -3      812.03      782.85     34.47 o
   6  30  -3       72.36       70.91     14.96 o
   8  30  -3      263.90      283.53     20.32 o
  10  30  -3       50.87       60.00     16.25 o
  -9  31  -3       27.85       40.93     23.66 o
  -7  31  -3      130.37      141.48     24.22 o
  -5  31  -3      174.10      198.01     25.86 o
  -3  31  -3      188.77      195.49     22.95 o
  -1  31  -3       35.07        5.82     19.86 o
   1  31  -3      587.79      582.30     28.56 o
   3  31  -3      790.82      727.89     36.25 o
   5  31  -3      315.77      304.22     19.65 o
   7  31  -3       31.64       17.88     15.46 o
   9  31  -3       15.94       11.01     15.69 o
  11  31  -3       48.80       38.72     19.23 o
  -8  32  -3      118.44       58.01     23.77 o
  -6  32  -3      267.94      306.92     25.17 o
  -4  32  -3       82.72       83.36     18.53 o
  -2  32  -3      199.11      181.83     26.06 o
   0  32  -3     1074.03      983.03     54.05 o
   2  32  -3      204.32      236.37     19.34 o
   4  32  -3       27.93       15.14     15.54 o
   6  32  -3      129.56      122.82     17.14 o
   8  32  -3       52.45       63.34     17.05 o
  10  32  -3       12.61       35.45     17.56 o
  -9  33  -3       53.14       34.50     25.21 o
  -7  33  -3       30.94       23.05     28.40 o
  -5  33  -3      188.52      231.20     23.39 o
  -3  33  -3      387.22      392.00     28.48 o
  -1  33  -3       69.37       85.72     23.34 o
   1  33  -3       94.07      118.83     18.57 o
   3  33  -3       62.17       68.04     15.41 o
   5  33  -3      386.89      381.17     23.26 o
   7  33  -3      150.79      151.21     18.68 o
   9  33  -3       26.24       61.80     17.69 o
  -8  34  -3       51.55       89.11     32.47 o
  -6  34  -3       42.31       22.59     27.12 o
  -4  34  -3        8.71       22.71     20.15 o
  -2  34  -3      145.22      107.48     23.78 o
   0  34  -3      480.12      475.46     37.34 o
   2  34  -3      180.96      185.62     21.18 o
   4  34  -3      234.86      247.54     19.16 o
   6  34  -3        7.28       28.26     16.90 o
   8  34  -3        6.38      -12.03     17.83 o
  10  34  -3       85.87       72.30     19.47 o
  -7  35  -3       75.24       80.55     29.15 o
  -5  35  -3       75.87       87.25     25.04 o
  -3  35  -3       31.59       21.07     26.90 o
  -1  35  -3       39.40       -7.01     24.39 o
   1  35  -3      156.54      169.49     20.67 o
   3  35  -3      169.01      185.82     21.67 o
   5  35  -3       87.57       74.73     17.58 o
   7  35  -3       32.54       14.11     18.02 o
   9  35  -3       27.53      -14.26     21.45 o
  -8  36  -3       13.51      -23.03     39.36 o
  -6  36  -3       21.75       28.26     28.57 o
  -4  36  -3       48.32       60.23     36.60 o
  -2  36  -3       37.23       71.22     33.33 o
   0  36  -3        3.07      -25.00     25.00 o
   2  36  -3       11.17       -1.44     20.51 o
   4  36  -3        9.28       15.67     20.55 o
   6  36  -3       44.54       56.68     18.39 o
   8  36  -3       38.81       16.72     18.84 o
  -7  37  -3       99.99      112.11     32.06 o
  -5  37  -3       64.64       30.98     39.51 o
  -3  37  -3       45.90       -3.32     25.68 o
  -1  37  -3       27.49       -8.81     24.66 o
   1  37  -3      295.78      262.37     32.05 o
   3  37  -3      180.14      170.98     21.79 o
   5  37  -3        9.55       -3.82     25.91 o
   7  37  -3       53.09       76.52     19.53 o
   9  37  -3        1.68       10.59     19.91 o
  -6  38  -3        8.37        8.31     41.64 o
  -4  38  -3      120.40      108.80     40.35 o
  -2  38  -3       39.26       19.39     26.15 o
   0  38  -3      141.09      132.90     27.39 o
   2  38  -3       13.26       33.19     26.40 o
   4  38  -3       74.69       51.10     21.95 o
   6  38  -3       20.63       17.96     21.96 o
   8  38  -3       94.54      132.18     21.88 o
  -5  39  -3        7.33       16.02     41.05 o
  -3  39  -3       59.40       51.53     28.13 o
  -1  39  -3      599.25      561.19     43.63 o
   1  39  -3       36.38       67.57     26.81 o
   3  39  -3       88.69      118.53     28.94 o
   5  39  -3       63.58       39.98     23.44 o
   7  39  -3       89.37       61.08     23.51 o
  -4  40  -3       83.92       70.92     42.53 o
  -2  40  -3       40.16       57.76     29.13 o
   0  40  -3      139.52      114.55     30.87 o
   2  40  -3      104.21       26.78     35.01 o
   4  40  -3       20.18       31.26     23.90 o
   6  40  -3       10.50       13.27     23.57 o
  -3  41  -3       38.32       39.27     43.52 o
  -1  41  -3      176.02      157.86     31.65 o
   1  41  -3       70.36       78.19     28.93 o
   3  41  -3       29.93       39.30     28.63 o
   5  41  -3       23.05       13.03     24.76 o
  -4  42  -3        6.04      -38.87     44.21 o
  -2  42  -3       40.98       42.12     31.21 o
   0  42  -3       24.64       19.96     29.11 o
   2  42  -3        5.35      -28.84     28.84 o
   4  42  -3       58.74       74.78     37.88 o
   6  42  -3       68.17       71.51     25.44 o
  -3  43  -3        1.23      -11.97     45.20 o
  -1  43  -3       46.52       47.83     30.40 o
   1  43  -3       19.24       34.85     30.52 o
   3  43  -3        5.41      -12.89     29.85 o
   5  43  -3       40.84       56.21     32.52 o
  -2  44  -3       39.01       62.41     48.27 o
   0  44  -3       26.81       45.55     33.43 o
   2  44  -3       18.91       24.23     33.46 o
   4  44  -3       19.86      -20.49     33.69 o
  -1  45  -3       32.83       26.75     34.09 o
   1  45  -3       23.40       56.80     34.72 o
 -14   0  -2       44.89       83.40     19.66 o
 -12   0  -2       90.25       49.00     22.72 o
 -10   0  -2      716.97      704.71     60.23 o
  -8   0  -2     2373.75     2395.77    115.07 o
  -6   0  -2     2480.67     2483.85    107.25 o
  -4   0  -2     9316.25    10100.34    403.16 o
  -2   0  -2     9926.45    10757.38    601.86 o
   0   0  -2    18761.36    20347.79    737.82 o
   2   0  -2    20896.07    21142.10    741.59 o
   4   0  -2     7646.48     7927.92    385.67 o
 -13   1  -2      350.85      388.04     18.79 o
 -11   1  -2      396.62      402.65     17.34 o
  -9   1  -2      216.89      199.90     12.01 o
  -7   1  -2     7555.75     7535.59    248.98 o
  -5   1  -2     9077.85     9390.76    263.22 o
  -3   1  -2    10938.63    10659.34    283.94 o
  -1   1  -2    21614.89    22968.68    662.10 o
   1   1  -2    18703.38    20427.80    608.86 o
   3   1  -2    12254.85    13607.29    485.72 o
   5   1  -2     6899.34     6987.26    549.43 o
  11   1  -2       60.97       28.58     10.88 o
  13   1  -2       15.61       27.10     13.06 o
  15   1  -2       39.29       25.73      9.04 o
 -14   2  -2       64.21       73.57     14.01 o
 -12   2  -2      163.74      177.40     13.63 o
 -10   2  -2      351.01      350.97     15.61 o
  -8   2  -2     1317.19     1305.54     46.54 o
  -6   2  -2     2323.10     2228.94     58.30 o
  -4   2  -2    10300.78    10805.03    303.69 o
  -2   2  -2     9549.79     7033.87    467.62 o
   0   2  -2    78817.91    75564.81   2154.64 o
   2   2  -2    12938.21    12655.76    303.40 o
   4   2  -2     3760.65     3968.24    158.11 o
   6   2  -2     3931.80     4154.87    212.37 o
   8   2  -2     1723.99     1618.80    126.20 o
  10   2  -2      784.30      713.91     40.98 o
  12   2  -2      158.49      168.54     18.40 o
  14   2  -2        2.30       -8.64     11.32 o
 -13   3  -2        4.11       -0.97     13.06 o
 -11   3  -2      601.08      556.22     23.42 o
  -9   3  -2      293.09      308.79     14.34 o
  -7   3  -2     2681.42     2681.70     92.57 o
  -5   3  -2     2780.26     2700.01     73.39 o
  -3   3  -2    13429.69    14614.70    432.30 o
  -1   3  -2     9626.65     8978.90    423.17 o
   1   3  -2     2729.20     2588.03    119.08 o
   3   3  -2    11718.24    11899.43    376.45 o
   5   3  -2     6583.39     6804.43    405.01 o
   7   3  -2     3366.52     3720.13    207.61 o
   9   3  -2      321.23      349.12     22.76 o
  11   3  -2      260.26      255.18     24.92 o
  13   3  -2       94.27      103.74     12.34 o
  15   3  -2       44.95       40.70      9.21 o
 -14   4  -2       79.56       94.78     14.31 o
 -12   4  -2      278.15      301.22     16.14 o
 -10   4  -2     1199.29     1160.74     39.15 o
  -8   4  -2     1553.64     1552.87     52.69 o
  -6   4  -2     2872.11     3009.28     78.09 o
  -4   4  -2     4640.58     4618.86    124.46 o
  -2   4  -2     9212.06     9823.62    446.75 o
   0   4  -2     7296.59     7342.02    293.16 o
   2   4  -2    19154.84    20065.76    523.70 o
   4   4  -2      582.36      558.82     22.64 o
   6   4  -2     5049.11     5248.68    252.09 o
   8   4  -2      524.06      454.87     23.11 o
  10   4  -2      114.13      133.13     16.52 o
  12   4  -2      111.57      122.07     11.95 o
  14   4  -2       11.20       16.60     12.90 o
 -13   5  -2       26.91       35.75     15.55 o
 -11   5  -2       75.54       86.08     11.69 o
  -9   5  -2      882.62      854.75     34.66 o
  -7   5  -2     1318.43     1266.26     35.80 o
  -5   5  -2     4604.35     5200.18    155.17 o
  -3   5  -2    17756.46    19571.06    492.05 o
  -1   5  -2     5634.50     6334.79    192.53 o
   1   5  -2    70554.03    67183.96   1811.13 o
   3   5  -2    25934.83    26765.91    674.75 o
   5   5  -2     2803.75     2830.68    112.22 o
   7   5  -2     1923.23     1963.45    111.69 o
   9   5  -2     1385.68     1418.18     81.37 o
  11   5  -2      808.27      800.05     48.11 o
  13   5  -2       72.65       77.40     10.20 o
  15   5  -2       40.02       36.40     13.44 o
 -14   6  -2       24.99       35.55     12.43 o
 -12   6  -2      147.86      139.38     13.61 o
 -10   6  -2       94.58      131.78     11.41 o
  -8   6  -2      318.19      362.04     15.45 o
  -6   6  -2     2224.60     2323.80     66.48 o
  -4   6  -2     2006.17     2451.99     76.44 o
  -2   6  -2    20111.91    20478.75    738.11 o
   0   6  -2    11130.46    10636.58    261.86 o
   2   6  -2     4129.18     4416.04    122.26 o
   4   6  -2     9389.46     9472.74    277.26 o
   6   6  -2      561.29      605.80     24.41 o
   8   6  -2       93.27       96.63      9.61 o
  10   6  -2      169.13      160.24      9.89 o
  12   6  -2      215.81      187.58     12.54 o
  14   6  -2       14.68       19.82     10.88 o
 -13   7  -2       39.35       29.39     13.38 o
 -11   7  -2       37.58       22.12     11.44 o
  -9   7  -2     2313.47     2355.37     78.28 o
  -7   7  -2     1201.96     1226.73     35.39 o
  -5   7  -2      381.57      424.30     13.93 o
  -3   7  -2     3546.55     3842.85     99.05 o
  -1   7  -2     4734.51     4827.09    121.05 o
   1   7  -2    12688.23    13181.45    349.55 o
   3   7  -2     3889.13     3818.17     93.61 o
   5   7  -2      329.76      368.17     12.62 o
   7   7  -2      774.34      817.06     26.63 o
   9   7  -2      378.59      380.14     13.22 o
  11   7  -2      210.59      212.87     11.44 o
  13   7  -2       96.59       77.52     10.97 o
  15   7  -2        2.63        7.74     13.85 o
 -14   8  -2        2.41       11.51     12.48 o
 -12   8  -2      136.65      128.47     13.42 o
 -10   8  -2      100.64      103.42     11.70 o
  -8   8  -2      174.38      155.62     10.58 o
  -6   8  -2     1018.43     1176.97     35.56 o
  -4   8  -2     1888.08     1916.07     54.21 o
  -2   8  -2     2457.11     2574.85     91.73 o
   0   8  -2    17841.96    17652.41    488.55 o
   2   8  -2     1844.52     2116.25     69.77 o
   4   8  -2     1913.32     2341.28     65.72 o
   6   8  -2      433.96      465.45     15.78 o
   8   8  -2      112.68      111.58      5.86 o
  10   8  -2      118.58      138.99      8.00 o
  12   8  -2       34.46       38.69      8.05 o
  14   8  -2       50.66       57.39      8.39 o
 -13   9  -2        5.09      -12.09     12.09 o
 -11   9  -2       52.68       65.57     11.98 o
  -9   9  -2      207.31      264.68     13.43 o
  -7   9  -2      256.70      315.44     11.80 o
  -5   9  -2      362.47      378.65     13.98 o
  -3   9  -2     4195.51     4703.75    122.30 o
  -1   9  -2    13699.13    14169.13    393.46 o
   1   9  -2     5900.50     6672.47    173.00 o
   3   9  -2    10744.93    11575.39    325.26 o
   5   9  -2      521.25      480.35     13.89 o
   7   9  -2      344.07      416.27     13.44 o
   9   9  -2     1133.67     1054.08     33.98 o
  11   9  -2      108.92      120.33     10.00 o
  13   9  -2      138.06      145.56     10.20 o
  15   9  -2       12.86       23.10     11.54 o
 -14  10  -2       37.69       13.62     24.71 o
 -12  10  -2       62.59       65.52     11.68 o
 -10  10  -2      192.46      209.49     13.13 o
  -8  10  -2      253.63      241.91     12.40 o
  -6  10  -2       33.20       20.12      5.73 o
  -4  10  -2       68.68       67.72      4.94 o
  -2  10  -2      987.18     1059.41     40.65 o
   0  10  -2      981.36     1141.41     32.19 o
   2  10  -2      683.53      648.73     22.18 o
   4  10  -2     2993.54     3542.78     98.50 o
   6  10  -2      385.76      357.94     10.68 o
   8  10  -2      427.15      449.94     14.94 o
  10  10  -2      348.03      314.83     13.71 o
  12  10  -2      183.79      195.85      9.90 o
  14  10  -2       24.04       15.94      9.67 o
 -13  11  -2       30.40       20.11     13.52 o
 -11  11  -2      108.64       76.32     11.22 o
  -9  11  -2      161.18      156.83     11.94 o
  -7  11  -2      717.25      611.70     20.50 o
  -5  11  -2     1438.30     1504.22     45.88 o
  -3  11  -2     1154.29     1204.63     31.84 o
  -1  11  -2     1495.61     1357.77     34.71 o
   1  11  -2     5071.80     5379.41    154.47 o
   3  11  -2     1743.89     1719.53     60.27 o
   5  11  -2     1125.00     1396.13     39.23 o
   7  11  -2        9.70       21.88      3.74 o
   9  11  -2      264.86      271.81     10.81 o
  11  11  -2      127.15      144.12      7.67 o
  13  11  -2       34.97       34.26      7.65 o
 -12  12  -2        2.34        2.76     11.65 o
 -10  12  -2        6.45        5.97      9.70 o
  -8  12  -2     1002.82     1022.20     34.20 o
  -6  12  -2      210.73      201.30      8.05 o
  -4  12  -2     1848.16     1923.19     53.73 o
  -2  12  -2     1647.22     1509.50     42.52 o
   0  12  -2     3717.55     3778.12    100.58 o
   2  12  -2     2035.38     2427.16     70.68 o
   4  12  -2       55.88       63.89      4.34 o
   6  12  -2      131.70      113.68      5.31 o
   8  12  -2      450.05      456.54     14.26 o
  10  12  -2       42.76       54.40      6.84 o
  12  12  -2       72.68       83.85      7.41 o
  14  12  -2        6.10        7.07     10.28 o
 -13  13  -2       71.62       87.62     16.28 o
 -11  13  -2       28.67       26.22     11.04 o
  -9  13  -2      339.05      258.10     12.94 o
  -7  13  -2     1626.22     1488.44     44.97 o
  -5  13  -2     1241.34     1128.59     33.60 o
  -3  13  -2     1275.53     1181.34     31.98 o
  -1  13  -2      415.15      495.75     16.13 o
   1  13  -2    12654.80    13441.36    387.40 o
   3  13  -2     1734.48     1896.31     55.57 o
   5  13  -2     1574.04     1894.18     57.12 o
   7  13  -2      168.04      144.41      5.69 o
   9  13  -2      389.76      369.66     13.54 o
  11  13  -2      128.70      102.95      7.55 o
  13  13  -2       71.27       56.65     10.91 o
 -12  14  -2      177.61      163.88     17.01 o
 -10  14  -2      204.01      190.30     12.10 o
  -8  14  -2        3.17       12.65      8.74 o
  -6  14  -2       86.37       99.43      6.58 o
  -4  14  -2      770.35      842.29     22.62 o
  -2  14  -2     2367.56     2116.25     73.90 o
   0  14  -2     1713.55     1653.27     47.52 o
   2  14  -2     2057.05     1951.28     52.25 o
   4  14  -2     2269.64     2191.86     57.54 o
   6  14  -2      665.99      692.94     19.39 o
   8  14  -2     1103.85     1107.19     35.04 o
  10  14  -2      166.48      135.82      7.80 o
  12  14  -2      118.93      132.21      9.44 o
  14  14  -2        8.93       12.38     10.95 o
 -13  15  -2       32.38       60.59     16.58 o
 -11  15  -2       11.54        7.54     20.63 o
  -9  15  -2      805.11      740.88     28.41 o
  -7  15  -2      714.80      672.58     19.61 o
  -5  15  -2     1514.23     1518.31     47.00 o
  -3  15  -2      177.84      163.84     11.72 o
  -1  15  -2     1746.73     1828.54     89.67 o
   1  15  -2     2570.68     2719.38     78.22 o
   3  15  -2     7324.33     7303.68    219.17 o
   5  15  -2     1413.50     1452.93     37.72 o
   7  15  -2       88.03       66.42      5.45 o
   9  15  -2      982.04      995.71     33.57 o
  11  15  -2      158.96      166.95      9.03 o
  13  15  -2      247.48      208.30     12.50 o
 -12  16  -2      156.91      158.50     17.49 o
 -10  16  -2      552.15      511.97     22.04 o
  -8  16  -2     1259.74     1206.31     42.58 o
  -6  16  -2     1213.06     1191.62     33.99 o
  -4  16  -2     4737.30     4628.35    125.76 o
  -2  16  -2     6199.45     6429.52    217.33 o
   0  16  -2     3044.43     3070.16     98.95 o
   2  16  -2    13064.18    14070.13    389.40 o
   4  16  -2     3827.34     3863.44    113.22 o
   6  16  -2       95.58       70.88      5.87 o
   8  16  -2      564.62      518.28     17.21 o
  10  16  -2      246.38      247.38     10.64 o
  12  16  -2      106.45       87.91     10.11 o
  14  16  -2       45.32       57.57     14.67 o
 -13  17  -2       11.56        2.44     17.03 o
 -11  17  -2       88.16      102.73     15.20 o
  -9  17  -2      169.22      191.37     12.72 o
  -7  17  -2      442.77      417.16     15.17 o
  -5  17  -2      376.78      378.84     19.02 o
  -3  17  -2     2312.82     2239.70     73.37 o
  -1  17  -2     4816.63     4600.89    148.19 o
   1  17  -2     2848.77     2708.61     76.98 o
   3  17  -2     1130.21      994.06     32.68 o
   5  17  -2     3292.54     3215.35     92.61 o
   7  17  -2      397.30      392.72     15.85 o
   9  17  -2      723.55      739.75     24.42 o
  11  17  -2      103.49      112.92      9.58 o
  13  17  -2       30.24       27.60     11.57 o
 -12  18  -2       79.27       82.24     18.13 o
 -10  18  -2      304.59      303.37     18.48 o
  -8  18  -2      979.65      901.11     34.22 o
  -6  18  -2     2106.59     1949.29     56.94 o
  -4  18  -2     3275.61     3230.31     96.66 o
  -2  18  -2     2278.03     2425.93     82.07 o
   0  18  -2      697.14      723.19     25.13 o
   2  18  -2     1757.56     1766.74     58.02 o
   4  18  -2     1705.65     1632.83     59.83 o
   6  18  -2      990.33      911.53     27.42 o
   8  18  -2      625.98      599.78     22.94 o
  10  18  -2       21.50       10.47      8.36 o
  12  18  -2      166.41      175.45     14.21 o
  14  18  -2        4.02       10.92     15.20 o
 -13  19  -2       43.82       33.24     17.72 o
 -11  19  -2      589.13      568.46     26.41 o
  -9  19  -2      152.26      155.05     14.03 o
  -7  19  -2      840.08      799.32     26.10 o
  -5  19  -2     2935.25     3175.39     89.61 o
  -3  19  -2     1232.48     1260.65     34.25 o
  -1  19  -2     6877.11     6835.85    201.67 o
   1  19  -2     3732.69     3489.84    105.89 o
   3  19  -2     1102.55      992.33     66.56 o
   5  19  -2     1312.67     1310.67     44.13 o
   7  19  -2     1159.53     1184.39     34.42 o
   9  19  -2      198.67      204.42     10.46 o
  11  19  -2      100.62      116.33     10.19 o
  13  19  -2       29.40       60.88     12.65 o
 -12  20  -2       27.08       28.97     19.38 o
 -10  20  -2       39.58       -2.07     14.27 o
  -8  20  -2      102.45       96.18     14.66 o
  -6  20  -2     1117.59     1114.07     34.55 o
  -4  20  -2     2028.17     1866.81     52.92 o
  -2  20  -2     2388.46     2400.85     92.20 o
   0  20  -2     2234.21     2098.91     78.58 o
   2  20  -2     2548.00     2564.33     85.54 o
   4  20  -2      752.80      728.43     26.90 o
   6  20  -2      252.48      242.93     10.54 o
   8  20  -2      207.99      174.97     10.80 o
  10  20  -2       21.98       23.91      9.08 o
  12  20  -2       37.37       42.68     12.58 o
 -11  21  -2      253.83      269.56     21.17 o
  -9  21  -2       48.01       49.13     13.62 o
  -7  21  -2     1409.16     1354.29     47.41 o
  -5  21  -2     1431.35     1421.76     47.65 o
  -3  21  -2     4249.94     4189.39    124.85 o
  -1  21  -2     3283.91     3305.13    107.20 o
   1  21  -2     1643.63     1713.65     59.19 o
   3  21  -2     1526.66     1670.01     48.77 o
   5  21  -2     2907.66     2835.90     86.66 o
   7  21  -2      242.42      219.00     10.68 o
   9  21  -2      847.06      836.96     28.74 o
  11  21  -2       28.89       32.57     10.96 o
  13  21  -2        1.39        2.74     13.13 o
 -12  22  -2        3.76      -17.86     21.96 o
 -10  22  -2       68.00       69.52     19.24 o
  -8  22  -2      692.07      723.65     31.61 o
  -6  22  -2      201.39      259.73     11.87 o
  -4  22  -2      338.60      330.43     13.16 o
  -2  22  -2       21.25       18.16      5.48 o
   2  22  -2     3879.07     3875.51    134.74 o
   4  22  -2        2.52       -5.04      7.47 o
   6  22  -2     1794.54     1804.15     53.63 o
   8  22  -2       32.81       47.38      8.77 o
  10  22  -2       80.79      106.10     11.84 o
  12  22  -2       11.22       22.83     12.94 o
 -11  23  -2      192.68      196.50     21.01 o
  -9  23  -2      105.50      123.84     16.76 o
  -7  23  -2       91.47      113.45     12.01 o
  -5  23  -2      472.92      470.43     18.79 o
  -3  23  -2     4543.42     4600.53    148.27 o
  -1  23  -2     2364.83     2581.32     84.75 o
   1  23  -2      247.97      290.24     12.85 o
   3  23  -2      865.67      826.99     24.56 o
   5  23  -2      866.33      873.79     36.83 o
   7  23  -2      554.92      536.05     21.15 o
   9  23  -2      255.71      287.85     15.36 o
  11  23  -2       24.00       31.14     18.02 o
  13  23  -2        7.03        9.48     14.16 o
 -12  24  -2        5.46      -20.52     20.52 o
 -10  24  -2      145.97      187.77     19.87 o
  -8  24  -2      666.51      700.10     35.12 o
  -6  24  -2      788.57      760.01     31.28 o
  -4  24  -2      509.06      545.70     23.66 o
  -2  24  -2      312.19      304.12     12.40 o
   0  24  -2     1944.49     1871.60     59.99 o
   2  24  -2     1468.19     1470.25     47.15 o
   4  24  -2     1860.06     1913.38     70.66 o
   6  24  -2      211.27      200.52     11.07 o
   8  24  -2      125.02      136.70     11.44 o
  10  24  -2       27.29       11.29     11.35 o
  12  24  -2       11.51       16.99     14.00 o
 -11  25  -2       20.52       20.19     20.47 o
  -9  25  -2       46.61       44.05     17.20 o
  -7  25  -2      204.18      232.17     16.54 o
  -5  25  -2      322.39      357.86     19.13 o
  -3  25  -2     1268.56     1165.01     46.86 o
  -1  25  -2       39.48       46.69      8.72 o
   1  25  -2     1658.22     1597.45     52.97 o
   3  25  -2      284.87      261.93     12.55 o
   5  25  -2      350.55      338.86     20.06 o
   7  25  -2      590.18      581.55     24.90 o
   9  25  -2      125.48      117.28     15.36 o
  11  25  -2       82.31       62.61     14.71 o
 -10  26  -2      172.37      192.01     24.54 o
  -8  26  -2       43.10       43.71     16.09 o
  -6  26  -2      185.93      218.68     14.24 o
  -4  26  -2     1899.77     1898.73     73.69 o
  -2  26  -2      463.13      459.12     21.01 o
   0  26  -2      629.87      615.28     23.69 o
   2  26  -2      105.88       97.93     11.15 o
   4  26  -2      492.26      560.65     29.80 o
   6  26  -2      407.58      394.46     21.84 o
   8  26  -2      153.71      182.70     13.73 o
  10  26  -2       40.74       23.48     12.41 o
  12  26  -2       23.48       31.63     15.23 o
 -11  27  -2        5.20      -15.87     22.85 o
  -9  27  -2       23.43        1.87     21.12 o
  -7  27  -2      611.86      630.50     36.85 o
  -5  27  -2       70.53       44.68     11.81 o
  -3  27  -2      324.83      291.85     18.08 o
  -1  27  -2     1165.42     1138.07     37.67 o
   1  27  -2      427.74      388.29     18.52 o
   3  27  -2     1623.52     1484.99     59.06 o
   5  27  -2      793.62      749.57     37.27 o
   7  27  -2      287.78      283.77     15.64 o
   9  27  -2        5.84       -7.94     12.17 o
  11  27  -2       26.10       32.19     15.17 o
 -10  28  -2       16.45       -3.68     31.08 o
  -8  28  -2       36.57       55.85     19.88 o
  -6  28  -2      110.90       89.73     15.68 o
  -4  28  -2      675.90      652.34     32.53 o
  -2  28  -2      747.85      710.37     29.40 o
   0  28  -2      138.91      136.86     12.28 o
   2  28  -2       12.55       15.34     11.37 o
   4  28  -2     1450.21     1467.23     61.46 o
   6  28  -2      512.62      456.81     24.60 o
   8  28  -2       52.13       57.81     12.52 o
  10  28  -2       88.66       79.75     15.30 o
  12  28  -2       44.09       33.65     16.31 o
 -11  29  -2       38.12       17.14     24.78 o
  -9  29  -2      111.24       90.45     22.86 o
  -7  29  -2       14.88       22.87     19.57 o
  -5  29  -2      133.51      148.26     14.11 o
  -3  29  -2      361.83      305.95     18.13 o
  -1  29  -2       43.31       47.34     13.79 o
   1  29  -2      407.09      363.56     19.97 o
   3  29  -2      898.82      837.79     39.75 o
   5  29  -2      348.29      317.94     19.73 o
   7  29  -2      172.13      206.62     16.72 o
   9  29  -2       15.38        8.79     14.36 o
  11  29  -2        1.94        6.12     16.38 o
 -10  30  -2       11.41      -18.10     23.00 o
  -8  30  -2       98.41       97.73     21.24 o
  -6  30  -2      120.82      110.41     16.54 o
  -4  30  -2     1107.36     1066.34     47.59 o
  -2  30  -2       68.12       57.67     16.14 o
   0  30  -2      309.51      299.96     16.70 o
   2  30  -2      192.95      178.62     16.15 o
   4  30  -2       24.09       30.05     13.66 o
   6  30  -2       79.45       97.69     14.89 o
   8  30  -2       28.17       52.29     16.03 o
  10  30  -2       23.12       41.88     16.35 o
  -9  31  -2       51.34       75.40     22.71 o
  -7  31  -2      212.11      209.26     23.19 o
  -5  31  -2       64.68       46.15     15.72 o
  -3  31  -2      378.73      366.73     24.29 o
  -1  31  -2      445.92      433.89     22.80 o
   1  31  -2      553.92      586.37     29.12 o
   3  31  -2      151.39      127.36     15.17 o
   5  31  -2       29.02       17.10     14.23 o
   7  31  -2      116.14      120.57     16.49 o
   9  31  -2      195.89      227.72     18.18 o
  11  31  -2        6.77       -4.73     17.25 o
 -10  32  -2       73.72       66.26     25.93 o
  -8  32  -2       16.16       -9.84     21.26 o
  -6  32  -2       70.99       85.19     17.01 o
  -4  32  -2       33.93       36.90     17.30 o
  -2  32  -2       44.41        5.16     20.80 o
   0  32  -2      434.05      373.99     25.38 o
   2  32  -2      245.59      255.48     19.14 o
   4  32  -2      283.94      270.23     19.14 o
   6  32  -2      156.77      114.37     17.66 o
   8  32  -2       77.17       74.30     16.73 o
  10  32  -2        7.17       10.72     17.15 o
  -9  33  -2       15.22       -9.75     23.71 o
  -7  33  -2      249.86      224.27     24.35 o
  -5  33  -2      136.47      124.52     27.35 o
  -3  33  -2      286.67      331.58     23.89 o
  -1  33  -2      518.80      539.49     38.33 o
   1  33  -2      353.59      371.40     24.63 o
   3  33  -2      383.46      397.01     22.22 o
   5  33  -2       42.99       42.77     15.47 o
   7  33  -2       75.37       56.20     16.82 o
   9  33  -2      105.00      116.35     18.61 o
  -8  34  -2       15.92       -7.84     22.21 o
  -6  34  -2       72.88      119.47     25.98 o
  -4  34  -2      578.34      565.33     28.53 o
  -2  34  -2       46.01       30.86     22.38 o
   0  34  -2      255.74      286.80     27.31 o
   2  34  -2       77.42       88.11     24.87 o
   4  34  -2       39.73       61.55     16.42 o
   6  34  -2       85.74       51.23     17.07 o
   8  34  -2        4.34       28.75     17.24 o
  10  34  -2       28.89       27.57     18.92 o
  -9  35  -2       27.81       12.50     24.33 o
  -7  35  -2      117.87      114.26     28.35 o
  -5  35  -2      113.82      117.12     20.95 o
  -3  35  -2       89.00      103.32     19.31 o
  -1  35  -2       25.31       13.01     23.32 o
   1  35  -2      110.73      143.08     24.12 o
   3  35  -2      146.94      142.67     20.27 o
   5  35  -2      204.19      161.43     19.14 o
   7  35  -2       94.98       84.92     18.81 o
   9  35  -2      124.01      102.22     20.00 o
  -8  36  -2       44.46       55.65     33.78 o
  -6  36  -2       62.53       50.12     28.34 o
  -4  36  -2       56.23       16.05     19.37 o
  -2  36  -2      100.75      153.20     25.86 o
   0  36  -2      436.28      404.53     34.16 o
   2  36  -2      167.10      157.07     20.01 o
   4  36  -2        6.53       34.85     16.95 o
   6  36  -2      157.52      136.04     21.60 o
   8  36  -2       58.86       57.07     19.03 o
  -7  37  -2       45.14       83.05     30.52 o
  -5  37  -2       96.32       90.48     22.59 o
  -3  37  -2       54.29       26.44     24.93 o
  -1  37  -2      741.02      754.31     56.75 o
   1  37  -2      274.29      322.36     36.50 o
   3  37  -2       54.24       77.79     20.13 o
   5  37  -2       95.34       88.66     21.35 o
   7  37  -2       11.87        1.44     18.75 o
   9  37  -2      107.77       90.41     20.46 o
  -6  38  -2      167.97      179.94     43.52 o
  -4  38  -2      107.93      166.01     26.33 o
  -2  38  -2       67.69       92.70     25.38 o
   0  38  -2      137.89      148.48     31.16 o
   2  38  -2       42.85       11.88     35.11 o
   4  38  -2      108.28      115.02     23.82 o
   6  38  -2       35.07       28.25     24.87 o
   8  38  -2        2.37       -0.40     19.90 o
  -7  39  -2       39.90       54.20     45.10 o
  -5  39  -2        6.00      -37.68     37.68 o
  -3  39  -2       43.13       43.51     26.90 o
  -1  39  -2      254.08      268.39     32.63 o
   1  39  -2       32.80       18.80     27.20 o
   3  39  -2        2.14       -2.18     25.81 o
   5  39  -2      138.55      114.46     23.28 o
   7  39  -2        1.35      -23.59     23.59 o
  -4  40  -2      154.20      147.37     41.84 o
  -2  40  -2        4.80       18.49     27.17 o
   0  40  -2       66.99       78.23     28.62 o
   2  40  -2       38.49       24.33     28.60 o
   4  40  -2       59.43       83.97     23.84 o
   6  40  -2       18.11       45.43     23.99 o
  -3  41  -2       57.10       54.10     39.86 o
  -1  41  -2       76.06      121.59     29.73 o
   1  41  -2        1.48       15.44     36.15 o
   3  41  -2       20.84       21.12     27.82 o
   5  41  -2       26.88       30.52     24.68 o
   7  41  -2       39.75       43.39     25.61 o
  -4  42  -2       15.16       26.21     42.53 o
  -2  42  -2        4.96        0.11     28.62 o
   0  42  -2      200.63      221.76     32.79 o
   2  42  -2       63.94       65.41     29.01 o
   4  42  -2       22.72      -30.48     30.48 o
   6  42  -2       24.04       23.64     25.13 o
  -3  43  -2       67.99       76.95     44.90 o
  -1  43  -2       65.14       39.62     29.43 o
   1  43  -2       35.46       76.83     31.30 o
   3  43  -2        6.41      -15.45     31.09 o
   5  43  -2       74.84       99.80     33.74 o
  -4  44  -2       20.17       72.70     45.50 o
  -2  44  -2      160.62      195.19     53.41 o
   0  44  -2       11.69        6.37     29.44 o
   2  44  -2       63.75       65.25     32.44 o
   4  44  -2        3.23        0.40     33.01 o
  -1  45  -2       35.74       28.94     32.68 o
   1  45  -2       73.93      102.11     35.31 o
   3  45  -2       14.72       -8.13     33.42 o
   0  46  -2        7.51       52.74     34.13 o
   2  46  -2       39.95       16.99     35.21 o
 -13   1  -1       44.74       45.80     12.09 o
 -11   1  -1      107.13      106.86     10.41 o
  -9   1  -1        0.29      -10.45     10.45 o
  -7   1  -1      365.06      419.50     15.67 o
  -5   1  -1     1669.79     1842.01     63.55 o
  -3   1  -1      909.53      950.51     25.77 o
  -1   1  -1    15243.28    15478.51    509.37 o
   1   1  -1     3460.99     3523.67     85.24 o
   7   1  -1     1170.31     1249.94     48.78 o
   9   1  -1     1541.00     1458.00     51.66 o
  11   1  -1      507.31      478.47     19.13 o
  13   1  -1       13.00       23.49      6.89 o
  15   1  -1        3.50       18.68     15.13 o
 -14   2  -1       13.46       11.98     11.54 o
 -12   2  -1      507.26      519.25     21.87 o
 -10   2  -1      313.92      321.41     14.08 o
  -8   2  -1     1062.14     1032.67     35.00 o
  -6   2  -1     1488.40     1438.02     40.20 o
  -4   2  -1     1039.46     1177.61     39.84 o
  -2   2  -1    49573.07    48985.56   1163.66 o
   0   2  -1     8019.49     7199.87    162.95 o
   2   2  -1     1375.36     1428.34     51.40 o
   4   2  -1     2175.74     2275.02    115.50 o
   6   2  -1       66.96       70.66      4.43 o
   8   2  -1     1421.08     1460.88     54.23 o
  10   2  -1      528.49      530.58     29.62 o
  12   2  -1       54.03       55.04      6.05 o
  14   2  -1       35.33       41.00      8.84 o
 -13   3  -1       61.87       80.69     11.48 o
 -11   3  -1      250.07      220.57     13.31 o
  -9   3  -1     2685.29     2496.45     84.95 o
  -7   3  -1      307.71      310.49     13.42 o
  -5   3  -1      789.24      439.05     41.74 o
  -3   3  -1     6805.43     7144.35    186.05 o
  -1   3  -1    39168.72    39078.77   1262.27 o
   1   3  -1     4399.17     4804.67    123.74 o
   3   3  -1    14295.18    14186.25    747.74 o
   5   3  -1     4299.13     4409.67    238.73 o
   7   3  -1     1260.05     1306.55     54.50 o
   9   3  -1      276.21      253.37     13.38 o
  11   3  -1     1097.72      994.97     41.90 o
  13   3  -1       44.66       37.21      7.09 o
  15   3  -1        1.02       -1.87     15.87 o
 -14   4  -1        5.74        3.74     10.31 o
 -12   4  -1       93.01       85.89     10.78 o
 -10   4  -1       22.21       36.53      8.85 o
  -8   4  -1      318.34      304.87     12.05 o
  -6   4  -1     7344.07     7712.86    234.18 o
  -4   4  -1     3234.42     3328.84     93.33 o
  -2   4  -1     2792.86     2981.03     73.41 o
   0   4  -1     2629.63     2565.70     56.72 o
   2   4  -1    37282.38    36864.33    967.01 o
   4   4  -1     4914.82     4900.42    265.94 o
   8   4  -1     3781.76     3931.87    151.08 o
  10   4  -1      106.97       87.37      6.95 o
  12   4  -1      189.64      185.18      9.00 o
  14   4  -1      127.39      141.30     10.45 o
 -13   5  -1       53.56       44.04     10.12 o
 -11   5  -1       87.68       87.41     10.12 o
  -9   5  -1     3228.39     3214.15    108.89 o
  -7   5  -1      895.86      784.74     26.77 o
  -5   5  -1     2480.33     2484.78     66.62 o
  -3   5  -1     2716.39     2524.18     67.54 o
  -1   5  -1    28548.20    30767.92    908.12 o
   1   5  -1   102968.86    90987.31   2187.84 o
   3   5  -1     9899.91    10484.96    298.73 o
   9   5  -1      870.73      750.22     26.14 o
  11   5  -1      227.11      211.80     10.70 o
  13   5  -1        9.29       -6.66      7.06 o
  15   5  -1        3.35        0.63     15.74 o
 -14   6  -1       57.47       49.77     12.09 o
 -12   6  -1       91.02       97.37     11.11 o
 -10   6  -1      356.30      324.06     16.10 o
  -8   6  -1     2987.65     2873.22     97.72 o
  -6   6  -1     4798.90     4987.19    147.59 o
  -4   6  -1     9594.62    10002.87    267.25 o
  -2   6  -1    29829.56    30351.07    787.67 o
   0   6  -1    12570.91    12225.66    299.61 o
   2   6  -1    42431.30    42246.75   1136.30 o
   4   6  -1    18398.95    19047.72    610.39 o
   6   6  -1     4478.82     4465.51    141.02 o
   8   6  -1      578.58      558.50     19.76 o
  10   6  -1      694.93      728.52     34.37 o
  12   6  -1      363.24      334.63     13.93 o
  14   6  -1      130.47      119.77     11.40 o
 -13   7  -1       85.77       73.08     14.06 o
 -11   7  -1      418.77      403.63     18.50 o
  -9   7  -1      994.33      915.94     32.52 o
  -7   7  -1      866.28      868.45     26.95 o
  -5   7  -1    10076.97    10620.66    313.48 o
  -3   7  -1     1525.76     1589.69     42.60 o
  -1   7  -1    19627.62    20118.54    565.70 o
   1   7  -1     1322.14     1454.77     47.06 o
   3   7  -1     2286.91     2795.64     73.72 o
   7   7  -1      283.25      443.43     17.32 o
   9   7  -1      842.02      805.27     26.95 o
  11   7  -1       31.61       12.05      6.72 o
  13   7  -1       28.18       13.20      7.57 o
  15   7  -1       12.54        4.98     16.28 o
 -14   8  -1       55.72       76.45     12.46 o
 -12   8  -1      252.00      245.05     12.99 o
 -10   8  -1      181.28      179.43     11.00 o
  -8   8  -1     3241.20     3083.60    102.28 o
  -6   8  -1     3472.17     3269.90     90.53 o
  -4   8  -1     3500.29     2935.01     79.65 o
  -2   8  -1    25256.04    24952.44    595.13 o
   0   8  -1     5537.93     6241.18    192.70 o
   2   8  -1    12938.16    13856.05    379.94 o
   4   8  -1    20932.89    22471.80    612.50 o
   6   8  -1     8825.31     9414.76    276.34 o
   8   8  -1       90.48       59.79      4.94 o
  10   8  -1     1883.64     1794.46     68.24 o
  12   8  -1       76.25       78.45      7.59 o
  14   8  -1       87.87       85.01     11.26 o
 -13   9  -1      165.73      157.49     13.28 o
 -11   9  -1      369.99      385.85     15.66 o
  -9   9  -1      578.96      572.63     39.68 o
  -7   9  -1     1685.10     1624.06     53.32 o
  -5   9  -1     3182.25     3242.90    106.23 o
  -3   9  -1     1937.48     2094.81     53.26 o
  -1   9  -1    19186.55    20165.24    489.69 o
   1   9  -1    31459.92    30573.52    732.65 o
   3   9  -1     1033.80     1088.17     43.78 o
   5   9  -1     4615.97     4486.67    110.38 o
   7   9  -1     2369.31     2316.18     67.80 o
   9   9  -1      564.07      516.43     22.18 o
  11   9  -1      353.02      352.07     14.64 o
  13   9  -1       29.67       40.84      8.28 o
 -14  10  -1       52.99       64.55     12.98 o
 -12  10  -1      191.64      181.38     13.16 o
 -10  10  -1      804.34      820.11     28.61 o
  -8  10  -1     1739.06     1790.69     56.08 o
  -6  10  -1     4354.39     4533.00    140.40 o
  -4  10  -1     7898.06     8120.34    189.26 o
  -2  10  -1     7156.71     7443.56    235.12 o
   0  10  -1    18797.13    20126.93    551.67 o
   2  10  -1    19655.86    20503.99    494.78 o
   4  10  -1     7686.26     7619.61    199.19 o
   6  10  -1     2164.45     2095.69     59.84 o
   8  10  -1     1622.97     1549.60     40.68 o
  10  10  -1     1326.20     1193.16     35.75 o
  12  10  -1      152.32      121.16      8.19 o
  14  10  -1       44.79       43.92     10.75 o
 -13  11  -1       68.31       72.64     12.66 o
 -11  11  -1      301.95      335.33     15.07 o
  -9  11  -1      338.54      385.39     15.04 o
  -7  11  -1     1940.75     2093.03     58.92 o
  -5  11  -1     5902.42     5808.82    153.20 o
  -3  11  -1    10673.16    11029.28    298.35 o
  -1  11  -1    12595.42    12262.45    314.63 o
   1  11  -1    27409.69    29000.79    821.47 o
   3  11  -1     7403.75     8334.55    250.08 o
   5  11  -1     8160.05     8901.06    240.07 o
   7  11  -1     1394.95     1341.79     35.27 o
   9  11  -1     2142.77     2179.89     66.18 o
  11  11  -1      734.39      677.03     21.85 o
  13  11  -1      260.90      264.15     13.13 o
 -14  12  -1       18.94       10.41     13.17 o
 -12  12  -1      141.09      142.28     12.83 o
 -10  12  -1      444.92      423.67     19.15 o
  -8  12  -1      633.58      565.91     21.65 o
  -6  12  -1      136.09      146.41      6.72 o
  -4  12  -1     8370.34     9081.16    248.91 o
  -2  12  -1     7283.55     7680.51    228.87 o
   0  12  -1     3570.12     3535.88    111.74 o
   2  12  -1     8929.63     8768.80    223.64 o
   4  12  -1      406.95      664.30     19.92 o
   6  12  -1     2541.86     2624.83     75.66 o
   8  12  -1     1414.78     1440.21     39.96 o
  10  12  -1      104.54      119.31      7.96 o
  12  12  -1      125.93      120.49      9.07 o
  14  12  -1       79.39       94.20     12.28 o
 -13  13  -1       71.83       80.46     13.34 o
 -11  13  -1      224.12      257.17     14.30 o
  -9  13  -1      971.47     1043.32     34.72 o
  -7  13  -1     2147.50     2144.27     58.48 o
  -5  13  -1     4035.38     4008.57    115.65 o
  -3  13  -1     6131.21     6601.52    158.42 o
  -1  13  -1    10511.24    10181.68    318.49 o
   1  13  -1     6994.27     6763.10    187.02 o
   3  13  -1    17586.21    19256.57    596.50 o
   5  13  -1     5372.93     5540.35    157.99 o
   7  13  -1     1153.95     1228.77     34.25 o
   9  13  -1       83.14      104.51      7.19 o
  11  13  -1      360.21      378.47     13.81 o
  13  13  -1      197.64      236.12     13.40 o
 -14  14  -1       10.83        9.12     13.57 o
 -12  14  -1      106.97      130.54     13.20 o
 -10  14  -1       21.87       13.82     10.41 o
  -8  14  -1      867.01      885.51     33.24 o
  -6  14  -1      109.49      116.13      6.76 o
  -4  14  -1     4124.85     4510.09    124.16 o
  -2  14  -1     2123.20     2116.00     68.47 o
   0  14  -1    11192.04    12074.15    363.80 o
   2  14  -1     1603.83     1698.05     66.97 o
   4  14  -1      994.52      959.12     28.92 o
   6  14  -1      146.27      178.83      7.62 o
   8  14  -1      430.76      457.35     15.02 o
  10  14  -1      740.81      731.66     25.83 o
  12  14  -1       16.97       18.10      9.55 o
  14  14  -1       87.60      128.70     13.26 o
 -13  15  -1      190.17      247.52     17.26 o
 -11  15  -1        1.11      -11.29     11.29 o
  -9  15  -1      677.55      672.74     25.26 o
  -7  15  -1     1050.80     1045.43     33.12 o
  -5  15  -1     2353.14     2297.89     62.07 o
  -3  15  -1     5625.89     5872.14    149.21 o
   1  15  -1     2331.61     2424.37     73.22 o
   3  15  -1     2374.12     2391.42     67.58 o
   5  15  -1     2342.79     2439.86     75.03 o
   7  15  -1      439.27      376.03     12.43 o
   9  15  -1       71.62       76.62      7.28 o
  11  15  -1      193.40      206.29     11.82 o
  13  15  -1       11.31       20.82     10.72 o
 -12  16  -1       37.79       32.99     12.87 o
 -10  16  -1      372.18      379.98     17.89 o
  -8  16  -1      448.42      497.23     20.26 o
  -6  16  -1      454.30      479.42     15.14 o
  -4  16  -1     3851.04     4099.14    118.18 o
  -2  16  -1     1851.89     1714.41     49.15 o
   0  16  -1     3541.81     3602.37     98.37 o
   2  16  -1     7190.79     8168.24    250.37 o
   4  16  -1      913.99     1021.45     37.04 o
   6  16  -1      484.71      543.24     19.60 o
   8  16  -1      736.07      743.56     24.99 o
  10  16  -1       98.02       97.35      8.24 o
  12  16  -1       27.26       41.74      9.55 o
  14  16  -1        4.97       17.30     12.77 o
 -13  17  -1        6.04        8.69     15.48 o
 -11  17  -1       41.82       29.61     12.11 o
  -9  17  -1      433.60      428.86     19.71 o
  -7  17  -1      216.74      198.25     11.19 o
  -5  17  -1     1537.87     1634.03     49.24 o
  -3  17  -1     4174.11     4803.57    129.99 o
  -1  17  -1     3428.93     3588.68    118.96 o
   1  17  -1     2594.20     2536.67     74.04 o
   3  17  -1      797.55      809.18     22.21 o
   5  17  -1     2973.94     3029.98     89.47 o
   7  17  -1      544.14      563.70     18.68 o
   9  17  -1      480.26      524.13     19.73 o
  11  17  -1       56.70       42.22      9.42 o
  13  17  -1       20.71       31.83     14.82 o
 -12  18  -1      102.06      123.87     15.88 o
 -10  18  -1       53.78       53.93     11.81 o
  -8  18  -1      260.05      314.73     14.10 o
  -6  18  -1      265.11      311.58     12.21 o
  -4  18  -1     1289.17     1376.79     39.84 o
  -2  18  -1      653.63      619.49     19.93 o
   0  18  -1      689.76      802.20     27.47 o
   2  18  -1     1803.46     1987.59     62.80 o
   4  18  -1      806.56      923.24     26.56 o
   6  18  -1      499.10      669.16     23.58 o
   8  18  -1       23.76       26.60      7.01 o
  10  18  -1       91.09       61.91      8.93 o
  12  18  -1       58.00       30.54     11.05 o
  14  18  -1       46.62       69.68     13.77 o
 -13  19  -1       62.05       64.68     16.36 o
 -11  19  -1       19.26       20.05     13.59 o
  -9  19  -1      104.81      113.69     11.60 o
  -7  19  -1      310.85      284.14     12.64 o
  -5  19  -1      208.56      222.08      8.87 o
  -3  19  -1       95.52       92.17      6.30 o
  -1  19  -1       14.87       17.04      5.43 o
   1  19  -1     1628.02     1798.43     53.27 o
   3  19  -1      733.26      732.65     23.71 o
   5  19  -1      266.07      290.86     11.08 o
   7  19  -1      429.37      453.33     16.64 o
   9  19  -1       17.42       30.66      8.52 o
  11  19  -1       75.49       81.94     11.21 o
  13  19  -1        9.75        7.78     13.26 o
 -12  20  -1       52.84       77.25     15.75 o
 -10  20  -1        1.77       -6.97     12.91 o
  -8  20  -1       27.24       15.63      9.99 o
  -6  20  -1      322.95      339.32     12.40 o
  -4  20  -1      392.19      419.03     13.69 o
  -2  20  -1      888.82     1064.26     35.10 o
   0  20  -1      498.19      578.41     20.79 o
   2  20  -1     1338.49     1483.83     47.00 o
   4  20  -1      170.85      165.05      8.51 o
   6  20  -1      332.42      318.59     12.55 o
   8  20  -1      397.55      331.42     14.52 o
  10  20  -1       20.95       27.41      9.33 o
  12  20  -1       44.22       54.54     12.11 o
 -13  21  -1       15.56       17.47     16.81 o
 -11  21  -1       33.84        3.92     14.53 o
  -9  21  -1      207.55      170.69     14.78 o
  -7  21  -1        1.31      -10.78     10.78 o
  -5  21  -1       83.42       95.83      7.93 o
  -3  21  -1      423.15      439.62     18.68 o
  -1  21  -1      470.74      510.86     18.48 o
   1  21  -1     1758.56     1988.46     61.23 o
   3  21  -1        0.59       -3.63      6.10 o
   5  21  -1      333.87      401.97     15.03 o
   7  21  -1      361.28      344.24     13.64 o
   9  21  -1        2.03        4.21      9.16 o
  11  21  -1      113.90      114.23     12.36 o
  13  21  -1       72.92       70.49     14.52 o
 -12  22  -1       36.39       28.51     16.09 o
 -10  22  -1       69.31       61.47     14.07 o
  -8  22  -1       91.42      115.65     13.84 o
  -6  22  -1     1294.86     1224.86     36.87 o
  -4  22  -1      440.32      404.67     15.01 o
  -2  22  -1      456.78      444.23     16.67 o
   0  22  -1      470.96      517.68     18.18 o
   2  22  -1      234.62      224.44     11.99 o
   4  22  -1     1280.77     1376.67     41.03 o
   6  22  -1       86.29       87.77      8.27 o
   8  22  -1      103.78      101.14      9.72 o
  10  22  -1       12.16        8.47     12.24 o
  12  22  -1       31.80       37.70     12.81 o
 -11  23  -1        5.87       20.80     15.33 o
  -9  23  -1        2.42       -5.37     13.21 o
  -7  23  -1      218.99      193.95     11.97 o
  -5  23  -1       85.58      106.78      8.89 o
  -3  23  -1     1688.86     1677.13     48.28 o
  -1  23  -1      920.61     1026.56     39.08 o
   1  23  -1      334.11      365.84     16.28 o
   3  23  -1     1350.59     1322.73     39.85 o
   5  23  -1      612.80      621.13     23.18 o
   7  23  -1      492.90      483.54     20.18 o
   9  23  -1       57.04       37.61     11.09 o
  11  23  -1       71.07       62.84     12.43 o
  13  23  -1       12.79       12.79     15.02 o
 -12  24  -1       19.09        6.32     16.81 o
 -10  24  -1        8.77       18.91     14.55 o
  -8  24  -1      522.73      432.73     21.50 o
  -6  24  -1      169.01      183.39     11.55 o
  -4  24  -1      506.02      493.28     20.67 o
  -2  24  -1      606.24      621.30     23.35 o
   0  24  -1     1894.57     1859.32     59.91 o
   2  24  -1      312.25      302.43     13.38 o
   4  24  -1      100.23      100.90      8.56 o
   6  24  -1       35.22       42.93      8.86 o
   8  24  -1      103.93       68.38     14.54 o
  10  24  -1      182.70      162.06     13.75 o
  12  24  -1       18.33       22.66     15.11 o
 -11  25  -1       24.18       25.84     18.57 o
  -9  25  -1       45.63       37.50     15.81 o
  -7  25  -1      241.77      272.81     15.37 o
  -5  25  -1     5943.83     5735.76    180.63 o
  -3  25  -1      567.72      533.18     19.98 o
  -1  25  -1       15.71       22.70      8.15 o
   1  25  -1     1484.75     1472.37     48.27 o
   3  25  -1     1158.15     1200.54     39.19 o
   5  25  -1     2130.31     2086.44     69.55 o
   7  25  -1      142.28      149.14     12.15 o
   9  25  -1        8.88       22.83     11.81 o
  11  25  -1        4.99        4.75     12.94 o
 -12  26  -1       24.68        3.69     27.82 o
 -10  26  -1       84.05       69.76     18.27 o
  -8  26  -1      325.38      299.02     20.29 o
  -6  26  -1      735.82      681.15     35.52 o
  -4  26  -1        8.07      -10.06     10.06 o
  -2  26  -1     2285.06     2245.49     75.77 o
   0  26  -1      659.56      655.88     28.32 o
   2  26  -1      789.58      843.83     30.93 o
   4  26  -1     1486.79     1288.38     59.62 o
   6  26  -1       25.41       34.32     10.44 o
   8  26  -1      157.34      141.78     12.79 o
  10  26  -1        3.68        4.11     13.86 o
  12  26  -1      111.69      107.34     16.68 o
 -11  27  -1       98.87      112.89     22.78 o
  -9  27  -1      198.44      161.91     18.05 o
  -7  27  -1       54.31       19.38     17.19 o
  -5  27  -1      108.79      148.46     12.25 o
  -3  27  -1      955.11      911.01     41.08 o
  -1  27  -1      684.36      738.33     24.20 o
   1  27  -1     1672.07     1668.61     56.20 o
   3  27  -1      178.40      178.40     16.40 o
   5  27  -1     1145.69     1216.00     47.08 o
   7  27  -1      111.81      114.71     11.99 o
   9  27  -1      177.53      201.11     15.10 o
  11  27  -1        5.57        0.12     13.62 o
 -10  28  -1       47.07       46.75     21.47 o
  -8  28  -1       41.73       27.85     18.98 o
  -6  28  -1      166.24      205.50     16.60 o
  -4  28  -1      854.99      850.42     33.02 o
  -2  28  -1      160.49      172.67     13.24 o
   0  28  -1      427.03      422.34     18.20 o
   2  28  -1      276.65      256.48     15.98 o
   4  28  -1      287.14      304.44     19.05 o
   6  28  -1      345.21      313.61     16.70 o
   8  28  -1       43.54       40.11     12.62 o
  10  28  -1       17.06       13.75     13.40 o
  12  28  -1        4.03       14.57     16.52 o
 -11  29  -1       89.98      166.64     24.39 o
  -9  29  -1      218.64      211.71     24.57 o
  -7  29  -1      191.75      209.22     21.55 o
  -5  29  -1     1398.51     1516.78     57.09 o
  -3  29  -1      348.56      323.68     19.32 o
  -1  29  -1     1924.96     1937.57     61.88 o
   1  29  -1      136.34      150.97     13.10 o
   3  29  -1      426.89      399.44     23.42 o
   5  29  -1      718.49      640.75     29.60 o
   7  29  -1      245.40      290.67     16.45 o
   9  29  -1       16.06       12.67     13.42 o
  11  29  -1       93.68      123.18     18.17 o
 -10  30  -1        4.98       -2.31     22.71 o
  -8  30  -1      180.36      182.87     20.81 o
  -6  30  -1      123.16      106.33     16.81 o
  -4  30  -1       87.00       74.89     12.46 o
  -2  30  -1      669.48      732.80     32.56 o
   0  30  -1      405.07      389.66     19.03 o
   2  30  -1     2720.78     2637.25     99.76 o
   4  30  -1      377.78      329.02     21.85 o
   6  30  -1      224.27      228.99     16.38 o
   8  30  -1       37.25       56.71     13.19 o
  10  30  -1       23.84       10.23     14.38 o
 -11  31  -1        3.77      -46.88     49.65 o
  -9  31  -1       15.64        8.61     21.36 o
  -7  31  -1       95.30       81.21     20.49 o
  -5  31  -1      194.82      229.34     17.70 o
  -3  31  -1      519.46      490.87     23.70 o
  -1  31  -1      497.51      522.70     25.96 o
   1  31  -1      457.63      485.20     28.00 o
   3  31  -1      487.30      479.34     27.43 o
   5  31  -1     3232.83     3256.48    132.69 o
   7  31  -1       98.46       88.84     14.14 o
   9  31  -1       64.08       49.12     14.69 o
  11  31  -1       12.49       16.14     20.57 o
 -10  32  -1       88.74       68.32     23.78 o
  -8  32  -1       85.95      118.30     21.61 o
  -6  32  -1       81.80       56.71     15.98 o
  -4  32  -1      758.54      802.45     34.22 o
  -2  32  -1     1251.13     1214.94     60.41 o
   0  32  -1      184.02      161.09     17.05 o
   2  32  -1      333.45      306.20     18.44 o
   4  32  -1      296.37      305.70     20.00 o
   6  32  -1      388.48      331.15     20.80 o
   8  32  -1      144.92      198.54     16.42 o
  10  32  -1       52.17       53.63     15.55 o
  -9  33  -1       54.81       18.37     22.61 o
  -7  33  -1        0.15       -4.19     19.71 o
  -5  33  -1      352.58      318.76     21.46 o
  -3  33  -1      339.25      353.30     19.81 o
  -1  33  -1       91.89      106.95     16.95 o
   1  33  -1      620.03      643.91     34.94 o
   3  33  -1      315.47      288.87     19.59 o
   5  33  -1      207.86      233.37     19.59 o
   7  33  -1       12.68       19.88     16.28 o
   9  33  -1      182.37      163.59     16.64 o
 -10  34  -1      113.89      129.39     26.39 o
  -8  34  -1       45.27       41.56     21.25 o
  -6  34  -1        1.35      -18.11     18.61 o
  -4  34  -1      130.77      114.76     15.71 o
  -2  34  -1      842.29      823.56     44.48 o
   0  34  -1      183.12      184.50     19.51 o
   2  34  -1      334.86      357.11     26.44 o
   4  34  -1      422.23      472.49     25.60 o
   6  34  -1      348.26      369.94     23.07 o
   8  34  -1      285.76      316.24     19.79 o
  10  34  -1       90.81       68.80     22.21 o
  -9  35  -1        8.78      -10.53     24.12 o
  -7  35  -1       11.49      -10.26     21.15 o
  -5  35  -1      139.77      141.90     19.74 o
  -3  35  -1      106.68       94.57     15.91 o
  -1  35  -1      191.26      191.23     24.54 o
   1  35  -1      204.81      190.25     19.58 o
   3  35  -1      111.24      103.56     19.46 o
   5  35  -1       58.05       39.57     17.37 o
   7  35  -1       11.33        5.36     17.27 o
   9  35  -1       19.74       57.23     16.60 o
  -8  36  -1      109.65      131.02     24.78 o
  -6  36  -1        6.06       -9.31     23.24 o
  -4  36  -1      164.84      157.67     26.62 o
  -2  36  -1      340.70      374.54     29.76 o
   0  36  -1      122.81       76.58     22.78 o
   2  36  -1      201.25      188.13     25.74 o
   4  36  -1      118.46      137.44     28.20 o
   6  36  -1      103.80       91.17     18.61 o
   8  36  -1        7.64        0.13     18.07 o
  -7  37  -1        6.56        2.34     26.50 o
  -5  37  -1       10.94       26.48     25.13 o
  -3  37  -1       70.55       46.51     19.97 o
  -1  37  -1      587.84      456.22     38.92 o
   1  37  -1      166.44      208.34     28.39 o
   3  37  -1       37.11       32.79     20.13 o
   5  37  -1        3.03       -5.58     19.61 o
   7  37  -1       13.56       -2.02     18.54 o
   9  37  -1       44.91       50.06     20.07 o
  -8  38  -1        7.97        1.88     39.27 o
  -6  38  -1       41.06       80.61     38.87 o
  -4  38  -1       13.17       -3.98     25.48 o
  -2  38  -1      228.56      238.90     29.05 o
   0  38  -1       25.46       19.03     23.88 o
   2  38  -1       13.63       50.42     25.98 o
   4  38  -1       16.17       19.49     20.16 o
   6  38  -1        5.54       21.51     22.71 o
   8  38  -1       52.52       70.04     20.40 o
  -7  39  -1       15.91        6.23     40.85 o
  -5  39  -1       42.11       -1.63     43.96 o
  -3  39  -1      273.81      303.49     41.34 o
  -1  39  -1      155.60      159.26     28.35 o
   1  39  -1      182.98      162.22     46.09 o
   3  39  -1        3.88       14.27     21.30 o
   5  39  -1        9.24       -8.02     21.41 o
   7  39  -1       44.60       11.35     22.91 o
  -6  40  -1        4.30       -4.85     43.52 o
  -4  40  -1       73.17       89.11     40.45 o
  -2  40  -1      159.41      181.61     34.86 o
   0  40  -1       91.83       93.01     28.21 o
   2  40  -1      101.10      104.70     29.22 o
   4  40  -1       29.51       27.21     22.38 o
   6  40  -1       10.92       10.42     22.73 o
   8  40  -1      134.48      123.17     25.43 o
  -3  41  -1      105.42      148.06     43.02 o
  -1  41  -1      184.19      199.89     28.95 o
   1  41  -1       37.34       -3.64     26.85 o
   3  41  -1       40.18       14.27     27.64 o
   5  41  -1       29.99       13.10     23.42 o
   7  41  -1        2.73      -17.69     24.29 o
  -4  42  -1       54.59       72.20     42.13 o
  -2  42  -1      155.17      162.73     31.47 o
   0  42  -1      147.44      127.72     32.24 o
   2  42  -1       19.86      -12.58     28.01 o
   4  42  -1       15.83      -30.11     30.11 o
   6  42  -1        8.19       23.13     25.39 o
  -3  43  -1       94.79       66.17     45.30 o
  -1  43  -1       17.80       31.37     29.49 o
   1  43  -1        6.46       35.86     30.90 o
   3  43  -1       40.90       65.81     30.21 o
   5  43  -1       37.98       32.95     32.52 o
  -4  44  -1       92.82       97.72     44.01 o
  -2  44  -1       25.33       52.02     45.30 o
   0  44  -1        4.32      -11.98     29.08 o
   2  44  -1       22.04       31.96     31.75 o
   4  44  -1      111.30       81.10     33.67 o
  -3  45  -1       18.54       -9.59     44.11 o
  -1  45  -1       14.01       -2.25     36.05 o
   1  45  -1       94.71      127.53     34.33 o
   3  45  -1      125.81      168.56     35.53 o
  -2  46  -1        3.56        7.91     47.77 o
   0  46  -1       10.10       41.43     33.39 o
   2  46  -1       33.90       40.31     34.89 o
 -14   0   0        1.78      -20.97     48.37 o
 -12   0   0      368.80      338.74     21.57 o
 -10   0   0     3798.74     3576.56    169.61 o
  -8   0   0     5057.56     4881.98    216.66 o
  -6   0   0     7619.43     8372.21    372.33 o
  -4   0   0     5224.54     5360.95    239.60 o
  -2   0   0     5003.00     5236.70    242.40 o
   4   0   0     4696.07     4923.00    285.87 o
   6   0   0     6838.00     7615.91    444.14 o
   8   0   0     4589.60     4539.67    186.44 o
  10   0   0     3986.13     3708.19    169.42 o
  12   0   0      341.04      322.67     19.65 o
  14   0   0        9.01       23.19     15.63 o
 -15   1   0        6.76       -2.68     38.64 o
 -13   1   0       68.51       65.35      8.77 o
 -11   1   0      283.68      255.64     13.58 o
  -9   1   0       61.80       68.43      9.28 o
  -7   1   0     3054.24     3132.75     98.93 o
  -5   1   0     4254.46     4165.03    130.36 o
  -3   1   0    34479.34    34534.04   1164.03 o
  -1   1   0     4260.89     2502.83    203.15 o
   3   1   0    36687.27    37431.27   1390.96 o
   5   1   0     3736.04     3723.22    155.42 o
   7   1   0     2813.20     2893.51     97.11 o
   9   1   0       31.39       21.38      4.52 o
  11   1   0      404.51      382.07     14.01 o
  13   1   0       77.65       69.23      8.87 o
  15   1   0        9.89       -9.32     11.96 o
 -14   2   0       17.36       15.32     33.88 o
 -12   2   0       45.72       30.18      8.46 o
 -10   2   0     2613.49     2561.88     81.26 o
  -8   2   0     3076.85     3072.70     93.77 o
  -6   2   0     4578.34     4373.38    149.73 o
  -4   2   0     3418.97     3663.63    111.29 o
  -2   2   0    12672.83    13899.68    403.60 o
   0   2   0     4897.61       -0.07      0.07 o
   2   2   0    13705.03    14829.56    404.26 o
   4   2   0     2760.59     3028.81    132.65 o
   6   2   0     4971.72     4791.66    147.91 o
   8   2   0     2625.79     2697.83     80.46 o
  10   2   0     2458.56     2356.43     80.85 o
  12   2   0       62.48       70.57      7.91 o
  14   2   0       12.15       10.67     11.31 o
 -15   3   0        5.54       28.06     36.25 o
 -13   3   0      322.30      328.74     17.24 o
 -11   3   0       25.42       32.60      7.82 o
  -9   3   0     1674.58     1632.22     57.14 o
  -7   3   0      782.85      682.16     78.14 o
  -5   3   0     3023.33     3066.65    105.43 o
  -3   3   0    10504.41    11419.43    349.86 o
  -1   3   0    21670.01    18479.36    569.05 o
   1   3   0    23636.12    20304.25    481.98 o
   3   3   0     9208.33     9988.36    344.20 o
   5   3   0     3258.60     3371.01     96.63 o
   7   3   0     1128.66     1015.30     30.41 o
   9   3   0     1799.21     1773.33     52.34 o
  11   3   0        3.33       10.12      6.80 o
  13   3   0      303.33      302.85     12.63 o
  15   3   0        5.40        2.02     14.14 o
 -14   4   0       40.23       30.33     13.01 o
 -12   4   0       43.16       27.25      7.55 o
 -10   4   0      651.69      637.65     26.04 o
  -8   4   0      401.41      387.00     14.63 o
  -6   4   0      522.91      472.18     15.18 o
  -4   4   0    15540.84    15770.33    487.26 o
  -2   4   0       99.47      127.81      4.12 o
   0   4   0     1377.33     1031.61     33.70 o
   2   4   0       93.78      104.42      4.24 o
   4   4   0    16202.79    16719.13    522.20 o
   6   4   0      443.95      365.14     14.24 o
   8   4   0      386.66      348.73     11.78 o
  10   4   0      794.59      772.29     25.11 o
  12   4   0       82.68       53.39      7.90 o
  14   4   0       42.27       26.76     10.25 o
 -15   5   0        4.80      -33.36     42.38 o
 -13   5   0      105.47       89.45     14.14 o
 -11   5   0      136.54      165.31      8.66 o
  -9   5   0      975.50      923.15     32.06 o
  -7   5   0     6375.77     6592.66    221.58 o
  -5   5   0     1050.67     1024.84     33.69 o
  -3   5   0     8387.80     8937.34    259.65 o
  -1   5   0    10853.86    12025.79    310.19 o
   1   5   0    11425.54    12676.21    294.79 o
   3   5   0     7726.94     8308.21    241.99 o
   5   5   0     1172.15     1174.74     33.40 o
   7   5   0     6576.15     6939.26    190.99 o
   9   5   0      953.12      909.04     31.17 o
  11   5   0       84.98      104.06      8.43 o
  13   5   0       94.23       84.15     10.02 o
 -14   6   0       55.81       51.19     14.32 o
 -12   6   0      154.23      161.32     12.09 o
 -10   6   0      253.26      256.61     11.98 o
  -8   6   0      176.41      167.71     10.17 o
  -6   6   0      220.60      249.76      9.87 o
  -4   6   0     2440.23     2555.37     71.00 o
  -2   6   0     3675.75     3998.95     90.06 o
   0   6   0     3820.56     4358.66    109.51 o
   2   6   0     4837.82     5060.95    167.57 o
   4   6   0     2384.47     2469.99     70.78 o
   6   6   0      217.18      219.00      7.95 o
   8   6   0      275.77      263.19      8.14 o
  10   6   0      358.17      373.73     16.72 o
  12   6   0      110.10      116.23      9.33 o
  14   6   0       65.73       64.10     12.02 o
 -13   7   0        3.57        8.73     10.68 o
 -11   7   0      171.84      163.55     10.95 o
  -9   7   0      201.97      216.56     10.21 o
  -7   7   0     2101.94     2172.36     63.03 o
  -5   7   0     6465.32     7069.43    220.91 o
  -3   7   0     2593.36     2681.02     71.59 o
  -1   7   0    40430.18    41270.18   1127.05 o
   1   7   0    39136.63    39740.38   1011.70 o
   3   7   0     2051.90     2128.60     62.54 o
   5   7   0     6744.44     7531.24    205.85 o
   7   7   0     1852.02     1971.91     58.41 o
   9   7   0      244.85      267.10     10.92 o
  11   7   0      201.39      195.84      9.78 o
  13   7   0        3.86        8.44      9.86 o
 -14   8   0       78.77       80.00     15.55 o
 -12   8   0      338.16      363.59     16.14 o
 -10   8   0      281.14      271.35     12.63 o
  -8   8   0       48.32       46.45      6.09 o
  -6   8   0      813.60     1004.85     29.07 o
  -4   8   0    10369.86    11149.41    336.32 o
  -2   8   0     9737.81    10386.95    241.62 o
   0   8   0      196.29      194.21      5.87 o
   2   8   0     9287.36     9765.60    266.84 o
   4   8   0    10303.99    11210.81    294.27 o
   6   8   0      804.62      999.25     28.80 o
   8   8   0       57.78       60.86      4.57 o
  10   8   0      290.92      260.95     11.62 o
  12   8   0      306.96      326.84     14.62 o
  14   8   0       82.94       74.30     12.73 o
 -13   9   0        4.85        0.03     12.55 o
 -11   9   0        7.81        4.51      8.78 o
  -9   9   0     1263.08     1280.75     42.99 o
  -7   9   0      880.32      870.55     29.98 o
  -5   9   0     1078.48     1064.06     30.60 o
  -3   9   0      215.90      245.12      6.87 o
  -1   9   0      598.05      510.90     13.78 o
   1   9   0      524.79      442.67     13.05 o
   3   9   0      155.03      168.14      7.06 o
   5   9   0     1079.67     1065.40     30.40 o
   7   9   0      892.61      865.12     25.41 o
   9   9   0     1212.08     1241.81     42.45 o
  11   9   0        7.96       15.66      7.66 o
  13   9   0        5.20       -2.86     10.13 o
 -14  10   0       46.56       67.79     16.49 o
 -12  10   0        7.54       11.61      9.76 o
 -10  10   0      303.18      262.34     12.83 o
  -8  10   0       49.41       61.45      7.29 o
  -6  10   0     2018.00     2169.16     71.89 o
  -4  10   0     2746.32     3084.27     92.42 o
  -2  10   0      993.47      832.64     20.42 o
   0  10   0     9742.95     9576.93    240.75 o
   2  10   0     1002.95      840.33     23.96 o
   4  10   0     2736.15     3040.99     85.96 o
   6  10   0     1982.87     2186.46     61.45 o
   8  10   0       55.44       53.45      5.63 o
  10  10   0      315.47      275.00     11.83 o
  12  10   0        6.41        4.06      8.88 o
  14  10   0       44.96       40.46     11.88 o
 -13  11   0       20.14       18.86     10.35 o
 -11  11   0      121.21      140.53     11.01 o
  -9  11   0      196.75      231.27     11.25 o
  -7  11   0      384.97      360.17     13.25 o
  -5  11   0      306.32      355.76     11.89 o
  -3  11   0     1949.60     2069.67     53.37 o
  -1  11   0     2010.11     2170.08     67.99 o
   1  11   0     2242.40     2350.84     60.46 o
   3  11   0     1775.03     1900.33     60.22 o
   5  11   0      245.86      293.12     10.76 o
   7  11   0      356.33      338.13     11.97 o
   9  11   0      168.23      192.39      8.61 o
  11  11   0      133.34      152.10      9.16 o
  13  11   0       20.35        5.28     11.22 o
 -14  12   0       20.11       65.18     17.60 o
 -12  12   0      146.81      155.30     11.89 o
 -10  12   0       20.07       33.18      9.02 o
  -8  12   0       99.24       71.55      7.95 o
  -6  12   0     1987.83     2113.45     57.12 o
  -4  12   0      982.09     1014.67     32.37 o
  -2  12   0    16101.07    16725.27    537.82 o
   0  12   0       92.53       94.04      4.49 o
   2  12   0    16092.34    16356.19    460.88 o
   4  12   0     1243.98     1257.80     34.61 o
   6  12   0     1749.80     1903.40     56.82 o
   8  12   0       98.85       74.59      6.49 o
  10  12   0       20.77       25.91      7.37 o
  12  12   0      128.59      118.73     10.51 o
  14  12   0       24.85       46.63     16.95 o
 -13  13   0       38.83       21.21     11.25 o
 -11  13   0        2.48        8.04      9.74 o
  -9  13   0      639.41      633.73     23.44 o
  -7  13   0       83.74       84.90      8.15 o
  -5  13   0     1047.04     1231.40     42.86 o
  -3  13   0      699.63      771.71     20.76 o
  -1  13   0     7564.77     8045.40    240.30 o
   1  13   0     6474.60     6974.06    195.69 o
   3  13   0      434.62      524.40     61.72 o
   5  13   0     1407.18     1582.50     46.00 o
   7  13   0      125.89      131.92      6.31 o
   9  13   0      607.71      590.61     19.55 o
  11  13   0        8.08        0.33      8.68 o
  13  13   0       31.14       19.89     11.53 o
 -14  14   0       54.40       55.80     13.86 o
 -12  14   0        8.71       27.43     11.08 o
 -10  14   0       84.69       63.95     10.08 o
  -8  14   0      821.44      724.64     25.98 o
  -6  14   0     2954.78     3018.80     79.23 o
  -4  14   0     8703.73     8890.53    233.67 o
  -2  14   0     6575.80     6656.20    228.45 o
   0  14   0      859.47      761.35     23.95 o
   2  14   0     7307.39     7363.44    198.40 o
   4  14   0     8568.56     8702.49    263.92 o
   6  14   0     2492.72     2544.14     84.27 o
   8  14   0      766.93      694.27     23.53 o
  10  14   0      113.82       94.84      8.21 o
  12  14   0        5.14       -1.46     10.65 o
  14  14   0       57.89       57.46     12.92 o
 -13  15   0       53.55       73.33     12.31 o
 -11  15   0      108.90      107.02     11.47 o
  -9  15   0      480.28      417.89     19.73 o
  -7  15   0     2357.56     2274.09     74.43 o
  -5  15   0       63.33      107.49      5.78 o
  -3  15   0     1136.47     1028.57     25.38 o
  -1  15   0    11813.27    11576.93    422.51 o
   1  15   0    12247.15    12100.20    315.28 o
   3  15   0      864.44      779.96     28.53 o
   5  15   0        1.73        5.55      6.56 o
   7  15   0     2727.67     2605.07     74.11 o
   9  15   0      582.38      519.86     16.52 o
  11  15   0      104.22      103.76     10.08 o
  13  15   0       36.76       51.47     12.52 o
 -14  16   0       16.00       11.31     12.32 o
 -12  16   0      213.62      196.40     14.07 o
 -10  16   0       43.07       32.77     10.15 o
  -8  16   0      766.29      719.13     25.35 o
  -6  16   0     2557.64     2400.27     73.55 o
  -4  16   0     5614.75     5890.90    162.33 o
  -2  16   0       87.40      121.83      6.63 o
   0  16   0      259.62      254.98     10.22 o
   4  16   0     6078.79     6390.96    183.42 o
   6  16   0     2598.75     2421.58     73.19 o
   8  16   0      680.90      641.16     22.75 o
  10  16   0       94.81       60.76      9.11 o
  12  16   0      201.66      195.04     13.87 o
  14  16   0       15.00        4.69     13.14 o
 -13  17   0        1.65       -0.64     12.85 o
 -11  17   0       56.08       51.92     11.44 o
  -9  17   0      862.97      845.61     30.96 o
  -7  17   0      735.36      722.74     27.56 o
  -5  17   0     4203.26     4197.07    111.98 o
  -3  17   0     2750.28     2628.72     72.27 o
  -1  17   0     3793.45     3725.88    122.25 o
   1  17   0     3263.29     3241.30     97.44 o
   3  17   0     2838.16     2776.95     76.34 o
   5  17   0     3656.92     3703.46    119.32 o
   7  17   0      970.80      961.22     27.53 o
   9  17   0      863.16      842.18     27.91 o
  11  17   0       44.96       56.43     11.11 o
  13  17   0        6.75        6.61     12.35 o
 -12  18   0       63.07       71.28     12.64 o
 -10  18   0       76.87       79.87     11.23 o
  -8  18   0       60.83       63.04      9.10 o
  -6  18   0     1495.37     1483.27     47.24 o
  -4  18   0     1497.86     1554.18     42.52 o
  -2  18   0     1285.68     1188.82     33.23 o
   0  18   0     6973.08     7162.65    233.17 o
   2  18   0     1189.27     1110.91     31.12 o
   4  18   0      978.63     1068.41     79.24 o
   6  18   0     1867.35     1838.85     50.74 o
   8  18   0        7.78        7.31      7.44 o
  10  18   0      109.91       99.91     10.04 o
  12  18   0       67.56       56.81     12.54 o
 -13  19   0       21.93       27.91     13.38 o
 -11  19   0       20.36       44.13     11.98 o
  -9  19   0      458.92      404.07     18.44 o
  -7  19   0     1379.24     1380.36     39.27 o
  -5  19   0     1101.45     1058.54     30.26 o
  -3  19   0     6668.26     6657.24    188.47 o
  -1  19   0     2821.63     2924.64    116.82 o
   1  19   0     3429.31     3551.02    100.19 o
   3  19   0     6660.36     6695.25    187.70 o
   5  19   0     1021.08      974.74     32.29 o
   7  19   0     1086.65     1105.93     38.87 o
   9  19   0      479.59      439.12     16.62 o
  11  19   0        8.88        3.47     11.64 o
  13  19   0       34.27       51.27     13.51 o
 -12  20   0       20.34       33.74     13.25 o
 -10  20   0      634.05      611.24     25.28 o
  -8  20   0      397.84      392.91     15.89 o
  -6  20   0      899.23      818.49     27.79 o
  -4  20   0       64.04       63.90      6.60 o
  -2  20   0      411.86      338.09     13.98 o
   0  20   0     9332.26     9398.40    305.85 o
   2  20   0      508.30      478.85     13.32 o
   4  20   0      249.44      256.02     12.87 o
   6  20   0     1153.09     1053.32     30.08 o
   8  20   0      293.60      309.79     13.67 o
  10  20   0      651.25      621.99     27.13 o
  12  20   0       38.65       37.96     12.93 o
 -13  21   0      194.53      226.42     18.60 o
 -11  21   0      253.28      244.67     15.45 o
  -9  21   0      129.13      145.01     11.71 o
  -7  21   0      599.62      607.46     20.61 o
  -5  21   0     1547.61     1696.38     49.14 o
  -3  21   0     3309.08     3265.29     95.70 o
  -1  21   0     3657.02     3600.38    121.49 o
   1  21   0     3868.62     3837.85    113.45 o
   3  21   0     3529.94     3485.58     95.38 o
   5  21   0     1347.28     1483.06     49.21 o
   7  21   0      496.75      506.75     22.14 o
   9  21   0       72.23       77.17     11.58 o
  11  21   0      248.06      262.28     15.95 o
  13  21   0      199.07      217.65     16.33 o
 -12  22   0       23.68       18.58     14.92 o
 -10  22   0      361.63      336.12     19.13 o
  -8  22   0      280.94      249.07     14.70 o
  -6  22   0      489.86      469.71     18.77 o
  -4  22   0     2081.85     2107.43     59.17 o
  -2  22   0     1394.09      926.66     80.41 o
   0  22   0     5552.25     6156.00    200.73 o
   2  22   0      969.75      949.74     30.30 o
   4  22   0     1967.29     2010.45     63.04 o
   6  22   0      588.87      573.24     20.83 o
   8  22   0      369.57      347.19     15.65 o
  10  22   0      385.77      352.71     17.85 o
  12  22   0       10.80       -4.16     13.44 o
 -13  23   0      219.52      249.18     19.38 o
 -11  23   0       78.45       90.83     15.08 o
  -9  23   0      127.81      140.38     19.73 o
  -7  23   0     1331.11     1329.12     41.35 o
  -5  23   0     1671.27     1692.31     55.38 o
  -3  23   0     2443.52     2444.15     78.89 o
  -1  23   0     2665.18     2699.33     95.96 o
   1  23   0     3196.54     3161.35     96.35 o
   3  23   0     2759.04     2735.61     74.03 o
   5  23   0     1916.09     1933.14     59.90 o
   7  23   0     1250.88     1247.40     48.13 o
   9  23   0       87.27       88.78     12.17 o
  11  23   0       81.68       69.89     13.31 o
  13  23   0      219.54      232.50     17.28 o
 -12  24   0       87.75      121.57     16.78 o
 -10  24   0      131.99      158.86     15.35 o
  -8  24   0       38.74       34.78     12.73 o
  -6  24   0       45.16       51.25      9.88 o
  -4  24   0      929.13      999.34     27.07 o
  -2  24   0      420.37      397.68     19.00 o
   0  24   0      102.81      174.88     11.98 o
   2  24   0      219.69      212.35     12.22 o
   4  24   0      697.96      746.10     28.92 o
   6  24   0      110.61      111.46     10.76 o
   8  24   0       80.99       69.13     11.41 o
  10  24   0      100.46      115.45     13.83 o
  12  24   0       66.93       98.18     14.59 o
 -11  25   0       49.82       51.03     15.52 o
  -9  25   0      102.23      120.50     14.07 o
  -7  25   0      210.49      224.34     16.59 o
  -5  25   0      168.56      190.89     10.67 o
  -3  25   0      911.24      958.75     28.31 o
  -1  25   0      810.36      828.46     27.10 o
   1  25   0      614.35      671.10     27.27 o
   3  25   0      845.18      889.51     30.16 o
   5  25   0       94.03       87.67     11.36 o
   7  25   0      202.85      224.97     14.18 o
   9  25   0       97.10       84.30     12.76 o
  11  25   0       68.85       76.35     14.29 o
 -12  26   0       20.06       13.84     16.84 o
 -10  26   0        9.28       16.71     14.70 o
  -8  26   0      103.24      101.02     15.22 o
  -6  26   0       82.51       90.77     11.69 o
  -4  26   0     2041.54     2025.72     68.26 o
  -2  26   0      210.78      189.56      9.99 o
   0  26   0      352.23      309.92     13.85 o
   2  26   0      230.50      205.40     11.28 o
   4  26   0     2142.11     2099.73     74.37 o
   6  26   0       91.56       92.34     11.49 o
   8  26   0      120.31      118.33     12.64 o
  10  26   0       13.89       19.60     13.39 o
  12  26   0       13.84       16.72     14.82 o
 -11  27   0       38.19       34.48     18.56 o
  -9  27   0       73.86      101.05     16.69 o
  -7  27   0       81.66       78.05     15.18 o
  -5  27   0      471.32      480.13     21.41 o
  -3  27   0      856.28      869.44     31.57 o
  -1  27   0       44.31       47.18      8.66 o
   1  27   0       87.32       89.52      9.20 o
   3  27   0      724.39      684.31     35.39 o
   5  27   0      565.82      571.49     24.26 o
   7  27   0       86.84       45.81     12.14 o
   9  27   0       57.53       55.35     13.52 o
  11  27   0       45.79       55.36     15.02 o
 -12  28   0       56.19       82.65     23.19 o
 -10  28   0       12.06       22.49     19.97 o
  -8  28   0       71.71       51.41     17.68 o
  -6  28   0      442.73      417.42     22.14 o
  -4  28   0      340.27      385.60     17.76 o
  -2  28   0      100.50      103.97      9.52 o
   0  28   0      631.85      586.80     23.43 o
   2  28   0       70.62       54.25     10.52 o
   4  28   0      311.05      334.89     17.69 o
   6  28   0      417.89      400.74     19.39 o
   8  28   0       82.44       76.81     13.32 o
  10  28   0       16.49       18.93     14.06 o
  12  28   0       52.12       45.23     15.89 o
 -11  29   0       52.87       38.74     23.02 o
  -9  29   0        9.55       10.83     19.23 o
  -7  29   0       43.39        7.94     17.16 o
  -5  29   0       23.61       17.36     11.59 o
  -3  29   0      275.33      296.48     15.38 o
  -1  29   0       59.18       49.91      9.76 o
   1  29   0       49.13       62.43     10.82 o
   3  29   0      298.12      282.57     17.72 o
   5  29   0       30.34       23.44     11.88 o
   7  29   0       51.08       32.03     12.60 o
   9  29   0       11.93       15.41     13.91 o
  11  29   0       48.90       48.24     15.80 o
 -10  30   0       19.43       15.10     21.44 o
  -8  30   0      178.27      160.83     20.66 o
  -6  30   0      721.54      711.68     34.20 o
  -4  30   0     1077.22     1022.60     39.06 o
  -2  30   0        4.19       -8.44      9.61 o
   0  30   0       79.26       95.15     11.89 o
   2  30   0        3.41      -10.48     12.07 o
   4  30   0     1059.53      955.79     44.46 o
   6  30   0      708.94      688.65     30.50 o
   8  30   0      182.10      175.03     15.59 o
  10  30   0       21.00        4.09     14.96 o
 -11  31   0       54.71       61.18     23.24 o
  -9  31   0      192.28      215.35     23.94 o
  -7  31   0      288.24      293.01     24.00 o
  -5  31   0       84.94       84.27     14.72 o
  -3  31   0      577.78      630.72     27.43 o
  -1  31   0       25.43       19.60      9.86 o
   1  31   0       18.55        9.91     13.70 o
   3  31   0      608.56      606.83     31.49 o
   5  31   0       96.34       98.60     13.54 o
   7  31   0      275.56      275.21     23.24 o
   9  31   0      180.96      191.80     16.98 o
  11  31   0       57.94       58.72     16.54 o
 -10  32   0       15.23       -9.53     22.57 o
  -8  32   0      270.42      278.58     25.74 o
  -6  32   0      222.48      208.06     19.52 o
  -4  32   0      277.31      249.58     15.99 o
  -2  32   0      538.75      461.38     20.38 o
   0  32   0      537.89      526.46     26.87 o
   2  32   0      485.38      389.87     22.94 o
   4  32   0      267.79      252.38     18.83 o
   6  32   0      248.15      250.65     16.68 o
   8  32   0      292.15      303.70     18.89 o
  10  32   0       19.00        0.79     16.16 o
  -9  33   0      113.62      143.78     23.16 o
  -7  33   0       37.20       15.82     19.29 o
  -5  33   0      364.61      359.91     21.32 o
  -3  33   0       96.87      110.83     12.54 o
  -1  33   0       39.95       34.86     16.05 o
   1  33   0       61.93       37.29     16.59 o
   3  33   0      128.01      107.73     15.68 o
   5  33   0      331.84      312.01     21.54 o
   7  33   0       28.94       36.83     14.32 o
   9  33   0       99.43      119.11     16.89 o
 -10  34   0        9.46       13.44     24.90 o
  -8  34   0        1.31      -20.55     20.55 o
  -6  34   0      329.08      369.31     26.51 o
  -4  34   0      387.99      380.33     23.46 o
  -2  34   0      226.33      206.54     19.40 o
   0  34   0      198.27      169.98     18.82 o
   2  34   0      178.09      142.71     20.02 o
   4  34   0      441.18      433.76     24.08 o
   6  34   0      310.76      335.65     19.95 o
   8  34   0        3.55      -15.12     15.12 o
  10  34   0        6.08       -8.03     16.75 o
  -9  35   0      163.86      183.87     25.59 o
  -7  35   0      268.73      277.86     25.22 o
  -5  35   0       18.89       20.49     19.72 o
  -3  35   0      397.95      422.33     26.20 o
  -1  35   0      566.45      543.32     41.07 o
   1  35   0      632.03      610.85     34.88 o
   3  35   0      339.37      322.63     26.02 o
   5  35   0       19.27       40.85     17.33 o
   7  35   0      306.11      288.62     19.37 o
   9  35   0      171.99      198.36     18.75 o
  -8  36   0      163.32      181.85     28.82 o
  -6  36   0      125.50      170.25     27.45 o
  -4  36   0      518.04      512.36     39.01 o
  -2  36   0       56.20       88.00     18.89 o
   0  36   0      178.72      116.43     23.39 o
   2  36   0       33.29       -0.40     17.31 o
   4  36   0      544.43      497.56     31.83 o
   6  36   0      107.78      141.79     19.57 o
   8  36   0      152.59      119.04     17.70 o
  -9  37   0       34.77       22.44     28.32 o
  -7  37   0      235.75      276.17     32.57 o
  -5  37   0        1.88      -20.42     23.78 o
  -3  37   0      163.45      188.67     21.51 o
  -1  37   0      134.50      185.30     26.16 o
   1  37   0      127.51      210.97     28.42 o
   3  37   0      129.64      174.66     22.42 o
   5  37   0        0.50       -5.44     21.20 o
   7  37   0      258.64      277.80     23.47 o
   9  37   0       33.21       26.18     17.66 o
  -8  38   0       33.87       24.88     46.59 o
  -6  38   0      111.87       68.25     41.05 o
  -4  38   0      216.84      232.15     34.22 o
  -2  38   0       72.84       64.05     24.86 o
   0  38   0       32.76       13.48     25.06 o
   2  38   0       66.44       56.28     34.27 o
   4  38   0      211.58      242.46     24.88 o
   6  38   0      127.69      124.70     22.84 o
   8  38   0       34.75       33.24     19.14 o
  -7  39   0        1.36      -37.39     37.39 o
  -5  39   0       46.31       71.41     38.38 o
  -3  39   0       46.75       67.06     25.16 o
  -1  39   0      143.99      156.05     27.04 o
   1  39   0      126.50       99.99     26.55 o
   3  39   0       53.69       46.73     26.75 o
   5  39   0       34.43       33.87     22.63 o
   7  39   0        3.75      -16.84     22.77 o
  -6  40   0       90.83      127.10     42.04 o
  -4  40   0       43.04       48.96     36.50 o
  -2  40   0       78.42       95.64     27.16 o
   0  40   0      153.77      194.18     31.60 o
   2  40   0       96.00      144.18     27.90 o
   4  40   0       29.50       55.34     29.12 o
   6  40   0       84.69      112.32     24.41 o
  -7  41   0       36.22       -9.69     40.45 o
  -5  41   0       70.98       26.80     43.22 o
  -3  41   0       10.92      -14.64     38.87 o
  -1  41   0      107.60      121.56     28.92 o
   1  41   0       95.22       80.93     29.44 o
   3  41   0        5.69       -0.23     29.30 o
   5  41   0       87.50       97.89     31.58 o
   7  41   0       38.19       47.17     31.98 o
  -6  42   0        3.67       -8.41     41.44 o
  -4  42   0       51.36      103.95     41.44 o
  -2  42   0      178.14      168.48     28.32 o
   0  42   0      137.78      121.52     27.21 o
   2  42   0      188.46      148.90     31.78 o
   4  42   0       53.72       57.33     39.76 o
   6  42   0        1.65        9.88     31.72 o
  -3  43   0        2.53      -41.24     41.24 o
  -1  43   0       33.25       40.87     31.75 o
   1  43   0       24.51       31.58     30.72 o
   3  43   0        5.32       34.16     33.08 o
   5  43   0        2.96       34.37     31.29 o
  -2  44   0       22.40       82.59     43.02 o
   0  44   0       58.00       43.01     30.57 o
   2  44   0       20.61       -0.29     29.92 o
   4  44   0        3.51       35.30     32.69 o
  -3  45   0       54.01       53.41     46.19 o
  -1  45   0        9.60      -12.03     39.41 o
   1  45   0       10.31      -37.78     46.68 o
   3  45   0       59.65       77.11     35.10 o
  -2  46   0       44.09       65.97     48.37 o
   0  46   0       71.66       95.60     34.57 o
   2  46   0       39.95       36.55     34.58 o
 -15   1   1        2.90       15.32     37.83 o
 -13   1   1       12.51       68.01     30.68 o
 -11   1   1      514.90      529.80     38.71 o
  -9   1   1     1606.07     1488.26     85.40 o
  -7   1   1     1225.93     1241.27     51.23 o
  -5   1   1     1344.98     1395.32     56.49 o
  -3   1   1     1716.74     1664.47     67.23 o
  -1   1   1     3507.49     3630.88     90.55 o
   1   1   1    15749.08    15783.75    394.47 o
   3   1   1     1038.56     1076.81     28.72 o
   5   1   1     1797.55     1994.90     54.67 o
   7   1   1      321.59      375.84     12.85 o
   9   1   1        2.67       -7.09      7.09 o
  11   1   1      123.97      128.57      8.48 o
  13   1   1       38.95       30.65     11.08 o
 -14   2   1       34.42       46.17     34.48 o
 -12   2   1       62.65       92.68     27.76 o
 -10   2   1      463.43      448.84     22.62 o
  -8   2   1     1240.43     1268.76     56.28 o
  -6   2   1       23.19       34.32      5.18 o
  -4   2   1     1878.93     1964.16     82.75 o
  -2   2   1     1230.66     1257.63     37.17 o
   0   2   1     7017.17     6540.83    180.71 o
   2   2   1    47545.31    47275.50   1277.16 o
   4   2   1     1275.98     1415.77     37.25 o
   6   2   1     1422.00     1380.19     40.17 o
   8   2   1     1030.98     1005.88     29.70 o
  10   2   1      288.81      285.15     11.84 o
  12   2   1      482.24      499.07     23.16 o
  14   2   1       12.22        7.24     13.02 o
 -15   3   1        0.81       15.98     54.10 o
 -13   3   1       34.73       24.39     28.68 o
 -11   3   1     1133.45     1067.36     52.32 o
  -9   3   1      322.58      311.35     15.45 o
  -7   3   1     1487.15     1520.38     57.79 o
  -5   3   1     4203.15     4262.57    172.39 o
  -3   3   1    12629.25    13014.44    431.17 o
  -1   3   1     5191.52     5506.44    114.33 o
   1   3   1    38693.61    38654.32    977.38 o
   3   3   1     7311.18     7662.13    207.53 o
   5   3   1      551.58      548.86     15.93 o
   7   3   1      176.77      201.05      7.86 o
   9   3   1     2772.67     2622.03     78.39 o
  11   3   1      323.24      287.09     12.37 o
  13   3   1       44.49       38.46     12.67 o
 -14   4   1      123.37      153.46     36.00 o
 -12   4   1      193.51      225.17     30.56 o
 -10   4   1       56.26       43.44      9.16 o
  -8   4   1     3844.14     3832.33    156.60 o
  -6   4   1     1509.91     1654.14     54.53 o
  -4   4   1     4784.96     4762.45    156.37 o
  -2   4   1    36844.45    36486.79   1041.56 o
   0   4   1     3839.64     2455.31    147.14 o
   2   4   1     2871.10     3102.39     80.73 o
   4   4   1     2797.29     2916.61     82.00 o
   6   4   1     7395.31     7830.43    205.74 o
   8   4   1      257.63      239.72      8.68 o
  10   4   1       22.09       17.02      7.57 o
  12   4   1       74.04       74.48     10.66 o
  14   4   1        2.18      -11.54     11.54 o
 -15   5   1        2.41       14.83     36.36 o
 -13   5   1        2.47      -28.25     28.25 o
 -11   5   1      157.98      125.80     12.63 o
  -9   5   1      974.63      855.03     34.25 o
  -7   5   1      182.97      208.29      8.92 o
  -5   5   1     2387.79     2326.18     76.27 o
  -3   5   1     9035.94     9598.79    327.71 o
  -1   5   1   105153.84    92777.75   2209.35 o
   1   5   1    32170.07    34066.95    859.72 o
   3   5   1     2782.70     2548.26     76.73 o
   5   5   1     1974.05     1987.57     58.40 o
   7   5   1      972.82      883.51     26.53 o
   9   5   1     3458.53     3381.92    108.84 o
  11   5   1       64.95       70.07      8.93 o
  13   5   1       86.53       73.60     12.85 o
 -14   6   1      133.78      137.22     86.94 o
 -12   6   1      359.83      353.36     20.45 o
 -10   6   1      924.56      994.76     37.16 o
  -8   6   1      596.50      610.42     20.90 o
  -6   6   1     4333.98     4265.96    142.68 o
  -4   6   1    18486.48    18834.91    568.95 o
  -2   6   1    43954.43    44105.83   1140.89 o
   0   6   1    13208.33    12846.54    314.12 o
   2   6   1    28759.57    28777.89    827.85 o
   4   6   1     8626.80     8985.98    287.37 o
   6   6   1     4572.23     4804.11    147.88 o
   8   6   1     3100.02     3043.64     90.21 o
  10   6   1      553.56      497.39     20.85 o
  12   6   1       52.66       69.57     12.31 o
  14   6   1       47.97       48.74     13.42 o
 -15   7   1        9.41       -7.69     39.10 o
 -13   7   1       18.85       17.79     14.82 o
 -11   7   1        5.75       21.51     10.33 o
  -9   7   1      669.16      635.39     25.67 o
  -7   7   1      628.39      829.98     40.09 o
  -5   7   1     1551.56     1805.65     83.93 o
  -1   7   1      693.16      700.60     25.16 o
   1   7   1    22837.97    22760.83    566.60 o
   5   7   1     9649.86    10240.67    314.48 o
   7   7   1      761.04      807.82     26.49 o
   9   7   1      837.43      768.49     29.26 o
  11   7   1      405.05      397.63     17.00 o
  13   7   1      122.96      110.63     13.63 o
 -14   8   1      114.76      121.16     33.94 o
 -12   8   1       67.85       84.03     12.56 o
 -10   8   1     2014.95     1997.02     69.33 o
  -8   8   1       62.72       46.88      5.94 o
  -6   8   1     8562.31     8981.34    300.33 o
  -4   8   1    22788.68    24396.90    701.61 o
  -2   8   1    12244.07    13387.97    340.17 o
   0   8   1     7972.47     8696.07    571.09 o
   2   8   1    22858.19    22606.31    625.35 o
   4   8   1     3315.17     2691.07     84.81 o
   6   8   1     3377.96     3139.79     97.27 o
   8   8   1     3275.73     3119.02    102.26 o
  10   8   1      125.94      133.73      9.75 o
  12   8   1      230.75      239.84     15.94 o
  14   8   1       40.33       22.32     13.88 o
 -15   9   1       18.51       55.83     39.30 o
 -13   9   1       25.79       30.63     13.73 o
 -11   9   1      327.46      355.87     21.12 o
  -9   9   1      698.47      631.46     21.45 o
  -7   9   1     2661.35     2583.25     79.89 o
  -5   9   1     4384.31     4258.75    143.82 o
  -3   9   1     2032.15     2232.50     72.24 o
  -1   9   1    28442.73    27622.59    768.11 o
   1   9   1    18180.40    18904.09    517.10 o
   5   9   1     4318.90     4293.96    148.68 o
   7   9   1     1619.36     1566.13     49.03 o
   9   9   1      927.58      903.32     29.36 o
  11   9   1      341.53      347.27     17.02 o
  13   9   1      158.11      162.68     14.95 o
 -14  10   1       63.17      104.70     13.76 o
 -12  10   1       91.76       64.08     14.03 o
 -10  10   1     1195.22     1079.32     39.37 o
  -8  10   1     1542.71     1465.57     50.89 o
  -6  10   1     2568.66     2488.69     68.67 o
  -4  10   1     5845.57     5796.11    269.89 o
  -2  10   1    15846.86    16982.57    466.02 o
   0  10   1    20427.56    21565.22    523.49 o
   2  10   1     7973.76     8142.14    207.73 o
   4  10   1     6594.00     6651.02    225.05 o
   6  10   1     4575.91     4767.88    139.80 o
   8  10   1     1491.38     1552.42     55.76 o
  10  10   1      792.54      864.95     30.42 o
  12  10   1      200.56      180.07     15.08 o
  14  10   1       50.34       49.37     13.45 o
 -13  11   1      302.89      316.28     20.12 o
 -11  11   1      631.60      591.48     24.32 o
  -9  11   1     2188.88     2190.16     72.43 o
  -7  11   1     1358.88     1263.52     44.07 o
  -5  11   1     7651.91     8274.60    240.93 o
  -3  11   1     8599.05     9532.57    236.41 o
  -1  11   1    27065.96    29079.52    926.73 o
   1  11   1    10495.39    10259.68    279.14 o
   3  11   1    11093.56    11443.78    315.68 o
   5  11   1     5878.23     5736.22    173.53 o
   7  11   1     2178.87     2329.23     66.82 o
   9  11   1      201.11      236.78     11.61 o
  11  11   1      216.49      240.42     13.72 o
  13  11   1       92.04       73.47     13.11 o
 -14  12   1       59.10       86.91     15.60 o
 -12  12   1       76.91       79.86     14.66 o
 -10  12   1      175.07      178.87      9.80 o
  -8  12   1     1327.45     1330.28     47.10 o
  -6  12   1     2712.46     2779.17     88.49 o
  -4  12   1      938.23      815.49     56.57 o
  -2  12   1     7260.11     7250.48    209.83 o
   0  12   1     4484.22     4331.82    105.10 o
   2  12   1     7245.89     7538.40    191.07 o
   4  12   1     8995.36     9721.04    264.06 o
   6  12   1       17.70        7.65      8.50 o
   8  12   1      851.93      844.60     32.56 o
  10  12   1      485.01      474.52     19.12 o
  12  12   1      127.21      125.63     13.10 o
  14  12   1       17.81       23.09     13.48 o
 -13  13   1      240.14      289.30     20.24 o
 -11  13   1      275.99      281.43     15.25 o
  -9  13   1      109.31      133.10      9.10 o
  -7  13   1     1076.71     1139.47     37.05 o
  -5  13   1     5659.36     5750.89    158.56 o
  -3  13   1    18356.74    20449.09    524.03 o
  -1  13   1     5642.56     5510.08    180.32 o
   1  13   1     9544.44     9613.35    234.80 o
   3  13   1     4966.74     5292.53    157.55 o
   5  13   1     4257.64     4211.39    123.61 o
   7  13   1     1906.51     1937.56     62.46 o
   9  13   1      804.72      908.40     31.32 o
  11  13   1      195.51      213.81     14.49 o
  13  13   1       74.38       74.32     13.41 o
 -14  14   1       73.39      102.07     17.57 o
 -12  14   1       24.49       38.06      9.47 o
 -10  14   1      861.44      867.94     29.14 o
  -8  14   1      327.52      341.13     16.46 o
  -6  14   1      278.00      308.55     13.46 o
  -4  14   1      946.00      905.62     28.96 o
  -2  14   1     2535.30     2228.05    249.43 o
   0  14   1    12873.16    13555.05    339.26 o
   2  14   1     2315.32     2382.71     57.91 o
   4  14   1     4479.06     4838.00    131.63 o
   6  14   1       10.98       16.00      6.56 o
   8  14   1      973.88      984.72     30.49 o
  10  14   1       54.86       37.67      9.50 o
  12  14   1      107.20      134.29     13.57 o
  14  14   1       19.12       11.75     13.94 o
 -13  15   1       14.34       31.26     16.51 o
 -11  15   1      191.51      217.62     12.46 o
  -9  15   1       63.01       64.78      8.98 o
  -7  15   1      324.96      298.19     14.38 o
  -5  15   1     2419.10     2526.65     75.46 o
  -3  15   1     2071.68     2100.24     63.41 o
  -1  15   1     2676.87     2746.31     78.03 o
   1  15   1      596.46      585.42     15.20 o
   3  15   1     5008.57     5331.85    148.18 o
   5  15   1     2090.37     2064.16     62.11 o
   7  15   1      996.57     1022.08     32.84 o
   9  15   1      656.27      606.97     24.49 o
  11  15   1        3.19        8.65     11.38 o
  13  15   1      163.19      170.69     15.76 o
 -14  16   1        6.89        8.15     17.56 o
 -12  16   1       39.09       71.09     10.83 o
 -10  16   1       64.25       64.58     10.02 o
  -8  16   1      789.07      794.19     28.03 o
  -6  16   1      579.66      622.42     18.50 o
  -4  16   1     1272.38     1392.35     37.16 o
  -2  16   1     7336.84     8367.54    248.66 o
   0  16   1     2892.11     2881.18     96.98 o
   2  16   1     1788.87     1721.90     41.88 o
   4  16   1     4680.74     4892.32    133.94 o
   6  16   1      392.95      382.23     15.91 o
   8  16   1      414.63      482.03     18.37 o
  10  16   1      418.63      415.32     19.27 o
  12  16   1       41.98       31.17     12.81 o
 -13  17   1       22.85       23.21     10.86 o
 -11  17   1       71.24       74.86     10.81 o
  -9  17   1      524.89      580.84     22.23 o
  -7  17   1      441.82      489.96     18.86 o
  -5  17   1     2870.35     2891.35     89.44 o
  -3  17   1      556.05      586.99     20.68 o
  -1  17   1     2720.00     2672.89     84.92 o
   1  17   1     4022.30     4183.78     99.34 o
   3  17   1     3763.67     4384.15    121.40 o
   5  17   1     1675.68     1796.45     49.41 o
   7  17   1      306.03      290.63     10.98 o
   9  17   1      479.68      476.46     19.36 o
  11  17   1       54.87       36.84     12.20 o
  13  17   1        2.56        0.72     13.53 o
 -14  18   1       50.40       73.35     19.36 o
 -12  18   1       59.86       51.07     11.50 o
 -10  18   1       74.42       50.97     10.45 o
  -8  18   1       11.46       -1.92      8.59 o
  -6  18   1      585.02      772.32     25.84 o
  -4  18   1      660.08      752.00     24.72 o
  -2  18   1     1878.88     2104.11     62.29 o
   0  18   1      825.66      938.76     29.70 o
   2  18   1      493.34      492.85     14.54 o
   4  18   1     1441.04     1558.03     42.38 o
   6  18   1      312.24      358.63     13.46 o
   8  18   1      206.49      250.43     13.23 o
  10  18   1       36.19       50.50     11.79 o
  12  18   1       97.11      122.79     14.19 o
 -13  19   1        8.52       27.02     11.89 o
 -11  19   1       79.25       59.91     11.55 o
  -9  19   1       16.28       24.94      9.77 o
  -7  19   1      410.64      421.14     16.62 o
  -5  19   1      257.87      283.35     11.34 o
  -3  19   1      814.47      844.02     23.78 o
  -1  19   1     1508.15     1641.41     56.62 o
   1  19   1        5.97       13.21      4.63 o
   3  19   1       70.20       73.89      5.74 o
   5  19   1      165.89      159.20      8.50 o
   7  19   1      333.52      292.77     13.05 o
   9  19   1      109.71      127.00     11.80 o
  11  19   1       16.63       18.78     12.69 o
  13  19   1       68.90       30.45     14.44 o
 -12  20   1       46.02       45.50     12.27 o
 -10  20   1       21.21       22.23     10.94 o
  -8  20   1      393.93      337.10     15.09 o
  -6  20   1      335.05      315.27     12.49 o
  -4  20   1      167.48      186.20      8.10 o
  -2  20   1     1376.82     1534.84     43.61 o
   0  20   1      501.36      559.38     20.74 o
   2  20   1      827.53     1004.18     27.06 o
   4  20   1      378.26      401.06     14.55 o
   6  20   1      302.75      313.32     13.00 o
   8  20   1       22.29        0.70     10.41 o
  10  20   1        3.61        9.37     11.70 o
  12  20   1       45.89       61.11     14.33 o
 -13  21   1       72.42       75.03     13.26 o
 -11  21   1      106.94      104.08     12.75 o
  -9  21   1        1.36        3.26     10.20 o
  -7  21   1      384.53      340.14     14.79 o
  -5  21   1      316.41      367.79     15.09 o
  -3  21   1        0.51        1.66      5.06 o
  -1  21   1     1719.91     1994.69     65.64 o
   1  21   1      485.23      534.77     18.22 o
   3  21   1      492.93      498.83     15.37 o
   5  21   1      114.11      139.79      7.99 o
   7  21   1        4.52       -4.05      9.88 o
   9  21   1      233.93      205.85     13.84 o
  11  21   1       40.99        6.59     13.29 o
  13  21   1       14.87        0.93     15.00 o
 -12  22   1       35.47       31.71     12.96 o
 -10  22   1       17.60       19.21     11.37 o
  -8  22   1       98.57      100.84     11.64 o
  -6  22   1       97.25      109.49      8.44 o
  -4  22   1     1131.35     1257.52     38.36 o
  -2  22   1      320.95      310.98      9.91 o
   0  22   1      358.90      394.51     17.84 o
   2  22   1      357.62      369.05     12.61 o
   4  22   1      476.60      447.61     15.57 o
   6  22   1     1382.86     1260.22     42.48 o
   8  22   1       61.90       59.25     11.91 o
  10  22   1       58.96       53.53     13.24 o
  12  22   1       37.18       45.64     14.83 o
 -13  23   1        9.56        1.07     15.03 o
 -11  23   1       77.10       59.10     14.37 o
  -9  23   1       50.36       22.80     16.25 o
  -7  23   1      517.23      468.92     22.45 o
  -5  23   1      703.97      710.11     22.99 o
  -3  23   1     1236.68     1194.34     39.37 o
  -1  23   1      399.48      432.89     15.13 o
   1  23   1     1168.43     1266.37     39.26 o
   3  23   1     1465.55     1442.17     44.92 o
   5  23   1       65.05       75.94      8.67 o
   7  23   1      166.93      141.65     12.54 o
   9  23   1       11.19        9.40     12.19 o
  11  23   1        7.33       11.90     13.96 o
 -12  24   1       16.87       26.13     15.25 o
 -10  24   1      172.00      159.67     16.53 o
  -8  24   1      113.05      105.88     13.19 o
  -6  24   1       76.61       84.11      9.58 o
  -4  24   1      140.95      150.70      8.08 o
  -2  24   1      448.50      411.33     13.45 o
   0  24   1     1760.77     1725.19     59.80 o
   2  24   1      608.07      610.58     17.92 o
   4  24   1      667.28      658.38     20.96 o
   6  24   1      128.41      146.63     12.46 o
   8  24   1      572.60      463.40     21.01 o
  10  24   1        2.48      -13.58     13.58 o
  12  24   1       16.46       21.23     15.44 o
 -11  25   1       11.47       10.61     16.12 o
  -9  25   1       13.00       11.72     14.08 o
  -7  25   1      123.31       99.03     13.84 o
  -5  25   1     1805.22     1811.44     59.19 o
  -3  25   1     1037.05     1070.43     35.77 o
  -1  25   1     1398.87     1379.89     44.22 o
   1  25   1       82.70       91.95      8.66 o
   3  25   1      396.42      354.09     14.19 o
   5  25   1     5593.19     5346.11    196.07 o
   7  25   1      163.57      186.46     14.63 o
   9  25   1       49.69       53.14     13.27 o
  11  25   1       15.03       35.02     15.04 o
 -12  26   1      106.19       90.62     18.31 o
 -10  26   1       12.07       30.94     15.21 o
  -8  26   1      137.64      114.73     15.26 o
  -6  26   1       37.75       24.40     10.71 o
  -4  26   1     1670.90     1519.67     48.38 o
  -2  26   1      784.24      861.04     28.20 o
   0  26   1      953.49      908.73     28.45 o
   2  26   1     2370.94     2334.61     75.35 o
   4  26   1       48.42       35.62     10.36 o
   6  26   1      892.24      814.56     31.44 o
   8  26   1      328.86      312.12     17.69 o
  10  26   1      113.70      114.00     15.31 o
  12  26   1       37.13       30.91     16.17 o
 -11  27   1       12.62        4.72     17.03 o
  -9  27   1      192.67      225.23     18.23 o
  -7  27   1       74.63       81.17     14.41 o
  -5  27   1     1175.57     1287.89     43.32 o
  -3  27   1      262.47      262.10     11.29 o
  -1  27   1     1681.21     1654.21     61.09 o
   1  27   1      475.71      502.17     23.87 o
   3  27   1     1008.53      963.49     36.78 o
   5  27   1       68.93       80.44     11.98 o
   7  27   1      102.13       97.28     12.88 o
   9  27   1      206.18      170.11     15.49 o
  11  27   1       87.84       93.09     15.78 o
 -12  28   1        1.26        8.79     18.07 o
 -10  28   1        7.03       14.52     20.10 o
  -8  28   1       43.31       17.91     14.70 o
  -6  28   1      341.64      324.18     16.92 o
  -4  28   1      310.80      348.21     16.42 o
  -2  28   1      217.08      239.46     12.54 o
   0  28   1      426.33      434.65     18.05 o
   2  28   1      317.15      306.32     15.77 o
   4  28   1      786.70      779.51     33.02 o
   6  28   1      170.24      185.30     14.52 o
   8  28   1       14.02       25.83     14.06 o
  10  28   1       27.60       18.48     15.07 o
 -11  29   1      106.68      155.26     23.13 o
  -9  29   1       16.42       14.80     18.46 o
  -7  29   1      227.96      251.79     21.50 o
  -5  29   1      566.26      497.11     27.58 o
  -3  29   1      565.72      528.56     21.74 o
  -1  29   1      272.19      298.20     16.06 o
   1  29   1     1774.78     1701.55     67.34 o
   3  29   1      370.97      370.09     17.43 o
   5  29   1     1418.73     1530.08     56.85 o
   7  29   1      205.26      190.38     15.46 o
   9  29   1      240.14      243.13     17.80 o
  11  29   1       79.47      125.12     17.46 o
 -10  30   1       18.80        6.01     20.91 o
  -8  30   1       45.35       68.11     18.53 o
  -6  30   1      310.63      339.92     26.49 o
  -4  30   1      521.92      474.32     20.33 o
  -2  30   1     2301.42     2243.70     98.60 o
   0  30   1      431.40      408.39     19.04 o
   2  30   1      596.15      639.71     33.33 o
   4  30   1      106.04       88.20     12.93 o
   6  30   1      196.48      192.74     14.54 o
   8  30   1      124.56      119.67     15.55 o
  10  30   1        0.94       16.91     15.96 o
 -11  31   1       16.92       37.72     25.59 o
  -9  31   1       45.88       62.89     19.79 o
  -7  31   1      119.80      112.59     18.84 o
  -5  31   1     3229.79     3302.61    132.50 o
  -3  31   1      661.42      626.91     28.56 o
  -1  31   1      606.00      612.14     25.59 o
   1  31   1      404.40      431.10     24.03 o
   3  31   1      650.43      597.52     28.71 o
   5  31   1      183.32      207.63     15.12 o
   7  31   1      141.84      141.36     16.55 o
   9  31   1       17.17       -2.54     16.58 o
  11  31   1        3.94       81.99     42.93 o
 -10  32   1       66.09       40.75     21.79 o
  -8  32   1      130.88      172.10     22.40 o
  -6  32   1      314.78      283.95     23.59 o
  -4  32   1      296.64      316.87     19.86 o
  -2  32   1      279.74      261.72     18.35 o
   0  32   1      134.68      127.42     15.25 o
   2  32   1     1245.92     1228.72     53.31 o
   4  32   1      799.99      843.45     34.59 o
   6  32   1       42.24       39.92     13.56 o
   8  32   1       61.36       86.36     15.62 o
  10  32   1       95.54       92.24     18.13 o
  -9  33   1      155.53      170.15     31.99 o
  -7  33   1       26.81       13.52     18.51 o
  -5  33   1      274.27      315.88     23.28 o
  -3  33   1      291.28      260.95     19.01 o
  -1  33   1      510.90      504.30     31.86 o
   1  33   1       44.23       54.82     16.68 o
   3  33   1      245.40      245.43     20.12 o
   5  33   1      422.17      346.84     19.32 o
   7  33   1        2.37      -15.06     15.06 o
   9  33   1       37.53       39.11     16.79 o
 -10  34   1      104.73       82.21     23.56 o
  -8  34   1      285.93      318.42     31.85 o
  -6  34   1      338.57      330.73     34.82 o
  -4  34   1      422.11      461.90     25.26 o
  -2  34   1      416.41      425.03     26.36 o
   0  34   1      247.66      219.13     24.16 o
   2  34   1      857.90      825.20     45.87 o
   4  34   1      118.02      116.36     17.55 o
   6  34   1        3.90       10.97     14.84 o
   8  34   1       51.97       47.40     15.83 o
  10  34   1      119.82      134.20     18.61 o
  -9  35   1       14.17       -0.72     27.43 o
  -7  35   1        8.34        3.11     25.04 o
  -5  35   1       76.50       61.14     21.19 o
  -3  35   1      106.36       87.63     18.72 o
  -1  35   1      167.43      140.04     24.66 o
   1  35   1      196.85      198.09     20.64 o
   3  35   1      105.51      102.83     19.86 o
   5  35   1      171.51      160.65     16.32 o
   7  35   1        7.13      -15.24     15.24 o
   9  35   1        7.50        6.43     17.68 o
  -8  36   1        5.79        3.07     27.30 o
  -6  36   1      110.88      112.67     26.92 o
  -4  36   1       97.44       86.99     24.90 o
  -2  36   1      197.99      196.10     21.22 o
   0  36   1      120.62      120.84     31.06 o
   2  36   1      289.65      275.43     25.27 o
   4  36   1      168.56      199.39     23.50 o
   6  36   1        1.91       -2.46     17.58 o
   8  36   1      104.30      110.36     17.87 o
  -9  37   1       49.76       49.62     29.30 o
  -7  37   1       11.15       13.52     26.07 o
  -5  37   1        2.17        3.27     24.48 o
  -3  37   1       45.74       52.07     19.56 o
  -1  37   1      169.79      181.19     27.17 o
   1  37   1      613.27      558.98     39.23 o
   3  37   1       88.11       79.96     20.67 o
   5  37   1       15.21       -1.07     21.35 o
   7  37   1        3.69        2.45     18.71 o
  -8  38   1       51.84       56.08     31.55 o
  -6  38   1        5.89       13.45     34.72 o
  -4  38   1       13.53       -0.65     25.42 o
  -2  38   1       11.68       34.13     31.40 o
   0  38   1       22.01       10.63     25.09 o
   2  38   1      218.89      209.63     31.04 o
   4  38   1       15.45      -17.57     20.15 o
   6  38   1       36.95       34.27     22.65 o
   8  38   1        9.61       -8.18     26.03 o
  -7  39   1       43.57       29.18     41.24 o
  -5  39   1       10.26      -20.47     36.69 o
  -3  39   1        3.84      -20.87     37.68 o
  -1  39   1      179.43      161.81     28.24 o
   1  39   1      161.46      184.61     32.84 o
   3  39   1      265.69      262.79     32.95 o
   5  39   1       47.36       58.19     22.98 o
   7  39   1       13.22        2.39     19.49 o
  -8  40   1      134.10       70.92     42.13 o
  -6  40   1       11.03       30.07     38.18 o
  -4  40   1       28.59       22.11     25.22 o
  -2  40   1      103.23      118.96     27.74 o
   0  40   1       93.78       57.52     27.59 o
   2  40   1      167.38      210.99     31.86 o
   4  40   1       69.12       69.32     29.50 o
   6  40   1        5.84        2.87     24.25 o
  -7  41   1        2.44      -18.00     40.45 o
  -5  41   1       29.88       46.09     39.36 o
  -3  41   1       41.26       -2.08     40.35 o
  -1  41   1       38.94        2.69     27.64 o
   1  41   1      175.00      171.30     31.22 o
   3  41   1      113.20      136.76     31.64 o
   5  41   1       14.95       41.98     30.09 o
  -6  42   1        9.30        0.49     40.65 o
  -4  42   1       15.49       41.54     40.45 o
  -2  42   1       16.74      -18.47     40.80 o
   0  42   1      141.23      130.32     30.06 o
   2  42   1      154.31      198.73     32.76 o
   4  42   1       48.51       55.79     44.61 o
   6  42   1       28.85       79.13     32.93 o
  -3  43   1       45.71       79.32     42.93 o
  -1  43   1        9.16       -3.02     29.37 o
   1  43   1       18.64       19.96     28.09 o
   3  43   1      105.04      153.99     66.51 o
   5  43   1       30.34       32.41     32.97 o
  -2  44   1       23.65       18.59     42.04 o
   0  44   1        6.43       39.76     29.00 o
   2  44   1       22.20       58.20     32.40 o
   4  44   1       87.17       64.33     33.67 o
  -3  45   1      130.34      194.05     51.83 o
  -1  45   1       87.28       54.88     31.69 o
   1  45   1       12.38       18.40     30.39 o
   3  45   1       17.94      -28.49     33.36 o
  -2  46   1       36.25       11.18     47.48 o
   0  46   1       13.43       23.71     33.36 o
   2  46   1        3.89      -33.95     33.95 o
 -14   0   2        7.62       -2.37     47.87 o
 -12   0   2       71.41      110.87     40.85 o
 -10   0   2     2429.03     2350.22    195.14 o
  -8   0   2     2090.21     2216.20    182.28 o
  -6   0   2     8098.24     8522.29    684.34 o
  -4   0   2     6176.14     6372.57    322.75 o
  -2   0   2    23307.06    21356.35   1434.76 o
   0   0   2    14911.45    16561.59    737.66 o
   2   0   2    10007.52    10816.11    432.44 o
   4   0   2     9622.70    10231.59    470.17 o
   6   0   2     3145.22     3065.78    152.08 o
   8   0   2     2556.90     2500.30    114.94 o
  10   0   2      472.83      449.44     28.56 o
  12   0   2      174.56      155.53     26.38 o
  14   0   2       27.67       17.01     21.75 o
 -15   1   2       31.63       36.51     59.49 o
 -13   1   2       18.30       35.78     31.01 o
 -11   1   2       41.72       30.50     24.72 o
  -9   1   2       23.21       39.27     19.12 o
  -7   1   2     2532.13     2709.43    155.82 o
  -5   1   2     7125.14     7058.54    282.03 o
  -3   1   2    13229.75    14238.89    420.72 o
  -1   1   2    23686.31    25390.23    532.17 o
   1   1   2    22532.06    23855.09    662.11 o
   3   1   2     9856.59     9312.37    329.92 o
   5   1   2     9082.14     9358.12    306.93 o
   7   1   2     7855.84     7698.77    249.69 o
   9   1   2      505.32      394.34     34.72 o
  11   1   2      339.54      333.17     17.36 o
  13   1   2      316.16      335.18     18.77 o
 -14   2   2        0.49      -20.39     33.95 o
 -12   2   2      154.97      149.13     27.17 o
 -10   2   2      663.77      689.99     49.36 o
  -8   2   2     1794.81     1598.63    133.72 o
  -6   2   2     3509.42     3654.19    152.94 o
  -4   2   2     4000.31     4115.03    132.54 o
  -2   2   2    11571.73    11314.44    393.44 o
   0   2   2    80207.27    76624.20   1903.66 o
   2   2   2     7100.61     6704.43    191.22 o
   4   2   2    10378.02    10804.84    353.56 o
   6   2   2     1881.03     1817.44     67.77 o
   8   2   2     1466.64     1423.92     46.31 o
  10   2   2      307.78      305.19     13.40 o
  12   2   2      152.35      165.72     15.42 o
  14   2   2       71.21       32.56     17.71 o
 -15   3   2       53.78       82.36     39.40 o
 -13   3   2       98.14      150.91     43.77 o
 -11   3   2      328.59      329.51     30.23 o
  -9   3   2      518.70      531.19     36.17 o
  -7   3   2     3608.33     3842.80    153.42 o
  -5   3   2     7518.01     7722.94    245.88 o
  -3   3   2    11299.81    11484.09    379.39 o
  -1   3   2     1852.73     1814.52     65.19 o
   1   3   2     6787.17     6724.13    213.74 o
   3   3   2    15335.81    16349.42    502.47 o
   5   3   2     2518.53     2454.31     85.46 o
   7   3   2     2949.98     2922.21     92.62 o
   9   3   2      291.96      311.00     12.47 o
  11   3   2      587.20      546.50     27.59 o
  13   3   2       16.93       -5.41     14.09 o
 -14   4   2        8.78       17.10     32.38 o
 -12   4   2      111.95      110.55     26.08 o
 -10   4   2      199.25      211.73     25.41 o
  -8   4   2      398.57      334.11     15.50 o
  -6   4   2     4172.90     4243.60    161.68 o
  -4   4   2      192.69      186.94     10.54 o
  -2   4   2    18871.98    19766.32    560.56 o
   0   4   2     5167.98     5434.47    175.35 o
   2   4   2    11510.27    12149.49    320.11 o
   4   4   2     3487.39     3488.95    239.26 o
   6   4   2     2304.95     2432.34     90.89 o
   8   4   2     1576.88     1558.41     48.20 o
  10   4   2     1065.40     1042.43     38.26 o
  12   4   2      224.26      259.25     18.01 o
  14   4   2       79.65       71.97     14.06 o
 -15   5   2       47.85       59.10     37.34 o
 -13   5   2       61.89      107.27     69.93 o
 -11   5   2      867.10      937.87     61.05 o
  -9   5   2     1483.34     1506.88     61.06 o
  -7   5   2     2079.67     2053.99     81.91 o
  -5   5   2     2904.90     2904.23     87.21 o
  -3   5   2    23788.80    23964.21    829.61 o
  -1   5   2    73561.59    70055.35   1803.31 o
   1   5   2     7610.28     8372.62    215.24 o
   3   5   2    15594.59    17142.37    556.99 o
   5   5   2     5308.44     5880.53    166.90 o
   7   5   2     1052.93     1009.05     35.51 o
   9   5   2     1097.61     1071.97     34.23 o
  11   5   2       91.29       85.55     13.15 o
  13   5   2       39.54       58.98     16.88 o
 -14   6   2       14.77       47.17     35.38 o
 -12   6   2      174.12      161.41     29.16 o
 -10   6   2      136.49      131.92     10.67 o
  -8   6   2      120.35      119.04     10.31 o
  -6   6   2      726.91      770.42     23.41 o
  -4   6   2     9419.08     9286.66    263.95 o
  -2   6   2     4148.50     4325.39    109.17 o
   0   6   2     9760.17     9255.81    248.65 o
   2   6   2    20314.64    21294.64    554.85 o
   4   6   2     2523.19     3042.28     89.08 o
   6   6   2     2259.39     2359.81     77.45 o
   8   6   2      283.81      342.66     14.54 o
  10   6   2       88.35      115.70     11.14 o
  12   6   2      188.06      182.17     15.46 o
  14   6   2       15.47       27.81     15.28 o
 -15   7   2        1.44       77.57     39.21 o
 -13   7   2       81.86       64.70     31.89 o
 -11   7   2      240.83      246.69     12.50 o
  -9   7   2      306.44      285.71     18.09 o
  -7   7   2      761.68      794.78     27.62 o
  -5   7   2      422.01      454.20     14.52 o
  -3   7   2     3171.91     3147.92    115.16 o
  -1   7   2    12826.55    13250.64    391.99 o
   1   7   2     4668.58     4778.82    127.62 o
   3   7   2     3289.89     3552.59    104.10 o
   7   7   2      965.12      992.67     38.08 o
   9   7   2     2241.16     2329.60     78.14 o
  11   7   2       35.08       33.32     12.93 o
  13   7   2       30.86       22.21     14.86 o
 -14   8   2       56.48      112.04     36.12 o
 -12   8   2       36.20       53.60     34.02 o
 -10   8   2      123.02      139.92     11.31 o
  -8   8   2      159.02      155.69     14.78 o
  -6   8   2      517.74      560.09     18.23 o
  -4   8   2     2252.74     2679.71     75.16 o
  -2   8   2     2182.08     2461.40     58.49 o
   0   8   2    19095.90    19233.30    464.07 o
   2   8   2     2457.53     2564.11     68.36 o
   4   8   2     1868.20     1889.34     57.75 o
   6   8   2     1133.64     1281.89     41.36 o
   8   8   2      195.04      170.77      9.74 o
  10   8   2      140.79      153.72     11.73 o
  12   8   2      157.63      156.66     15.38 o
  14   8   2        4.61       -6.19     15.44 o
 -15   9   2       12.13       16.63     38.42 o
 -13   9   2      132.68      118.19     33.71 o
 -11   9   2       99.08       90.92     11.47 o
  -9   9   2     1089.86      986.09     43.81 o
  -7   9   2      336.64      386.21     15.31 o
  -5   9   2      588.81      529.85     16.21 o
  -3   9   2    10752.55    11735.85    291.63 o
  -1   9   2     5738.34     6337.25    193.69 o
   1   9   2    13072.97    13744.90    368.77 o
   3   9   2     4523.99     4971.75    135.47 o
   5   9   2      445.45      476.39     15.07 o
   7   9   2      201.12      236.51     11.85 o
   9   9   2      170.54      225.29     12.28 o
  11   9   2       40.54       44.15     13.34 o
  13   9   2        7.95       -9.58     17.19 o
 -14  10   2       24.06       17.68     35.38 o
 -12  10   2      183.38      202.23     15.04 o
 -10  10   2      351.01      329.84     18.85 o
  -8  10   2      420.00      433.17     17.15 o
  -6  10   2      394.71      350.72     13.80 o
  -4  10   2     2944.66     3476.24    114.31 o
  -2  10   2      714.25      650.71     16.19 o
   0  10   2      919.89     1086.71     29.98 o
   2  10   2     1058.17     1158.68     30.45 o
   4  10   2       76.17       75.05      5.32 o
   6  10   2       38.38       28.33      6.01 o
   8  10   2      264.62      245.99     11.79 o
  10  10   2      174.61      183.37     15.07 o
  12  10   2       54.33       73.23     13.15 o
  14  10   2       38.56       25.54     24.60 o
 -13  11   2       37.47       37.02     16.96 o
 -11  11   2      138.30      155.27     13.63 o
  -9  11   2      240.17      241.82     11.97 o
  -7  11   2        4.27       11.05      5.91 o
  -5  11   2     1129.51     1359.45     50.29 o
  -3  11   2     1899.64     1899.19     46.25 o
  -1  11   2     5436.82     5522.97    161.33 o
   1  11   2     1622.35     1486.80     38.19 o
   3  11   2     1040.49     1113.98     33.17 o
   5  11   2     1629.27     1708.76     49.01 o
   7  11   2      768.40      696.22     22.21 o
   9  11   2      190.21      189.91     11.01 o
  11  11   2      112.49      103.28     12.56 o
  13  11   2       29.91        3.00     14.19 o
 -14  12   2        4.93      -28.31     35.00 o
 -12  12   2       65.47       80.90     14.67 o
 -10  12   2       31.53       27.37      8.52 o
  -8  12   2      522.41      519.80     18.53 o
  -6  12   2       92.57       76.78      5.89 o
  -4  12   2      100.36      101.63      7.60 o
  -2  12   2     1842.27     2248.99     55.73 o
   0  12   2     3213.99     3322.20     93.61 o
   2  12   2     1409.78     1295.77     37.39 o
   4  12   2     1759.84     1834.04     57.25 o
   6  12   2      121.31      134.80      8.26 o
   8  12   2      854.18      894.61     30.87 o
  10  12   2       14.50        1.13     11.21 o
  12  12   2        1.78      -10.02     12.91 o
 -13  13   2       59.70       67.97     12.22 o
 -11  13   2      139.92      109.12     13.72 o
  -9  13   2      327.50      343.98     15.27 o
  -7  13   2      104.34       80.25      7.82 o
  -5  13   2     1886.78     2180.55     61.40 o
  -3  13   2     1337.55     1527.86     44.44 o
  -1  13   2    13347.35    13992.29    407.02 o
   1  13   2      635.61      720.41     26.81 o
   3  13   2     1013.96      933.01     31.51 o
   5  13   2     1303.92     1170.91     35.91 o
   7  13   2     1729.43     1620.46     48.13 o
   9  13   2      369.80      263.65     14.64 o
  11  13   2       18.67       -2.49     11.93 o
  13  13   2       56.11       52.41     14.82 o
 -14  14   2       11.60       12.07     14.37 o
 -12  14   2      137.65      155.10     15.74 o
 -10  14   2      131.57      106.05      9.51 o
  -8  14   2     1181.61     1162.71     38.74 o
  -6  14   2      613.81      668.42     26.37 o
  -4  14   2     1883.81     1859.20     56.83 o
  -2  14   2     1785.05     1714.39     46.02 o
   0  14   2     1712.39     1649.13     46.78 o
   2  14   2     3095.36     2776.79     73.46 o
   4  14   2      706.68      740.93     25.58 o
   6  14   2       53.48       59.61      7.31 o
   8  14   2       35.01       38.71      8.97 o
  10  14   2      148.51      133.74     13.43 o
  12  14   2      201.90      171.68     15.73 o
 -13  15   2      216.26      186.21     18.32 o
 -11  15   2      160.81      145.88     10.52 o
  -9  15   2     1173.78     1172.38     37.22 o
  -7  15   2       74.86       53.15      6.51 o
  -5  15   2     1098.35     1111.55     43.53 o
  -3  15   2     7037.39     7145.27    190.05 o
  -1  15   2     3406.24     3540.89    112.76 o
   1  15   2     1154.16     1228.56     42.78 o
   3  15   2       25.76       27.49      6.93 o
   5  15   2     1761.89     1786.70     50.66 o
   7  15   2      610.82      570.60     21.85 o
   9  15   2      975.85      936.97     33.53 o
  11  15   2       34.69       12.53     12.66 o
  13  15   2       18.43        5.92     15.12 o
 -14  16   2       52.93       67.29     16.94 o
 -12  16   2      105.69       88.85     19.49 o
 -10  16   2      263.93      241.03     12.67 o
  -8  16   2      487.63      431.24     19.06 o
  -6  16   2       16.49        8.41      6.45 o
  -4  16   2     4124.88     4179.92    120.62 o
  -2  16   2    12413.38    13392.47    386.06 o
   0  16   2     3387.62     3427.05     91.68 o
   2  16   2     6587.44     6867.63    177.43 o
   4  16   2     4295.46     4243.59    133.96 o
   6  16   2     1302.47     1258.00     38.48 o
   8  16   2     1279.59     1232.74     45.68 o
  10  16   2      520.23      477.49     22.57 o
  12  16   2      173.40      193.55     16.29 o
 -13  17   2       19.35       26.44     16.24 o
 -11  17   2      134.11      133.53     10.86 o
  -9  17   2      709.73      722.40     27.18 o
  -7  17   2      514.97      494.26     19.42 o
  -5  17   2     2994.22     2926.39     92.53 o
  -3  17   2     1004.79      918.01     27.89 o
  -1  17   2     2792.66     2688.88     88.37 o
   1  17   2     4629.27     4493.44    127.53 o
   3  17   2     2832.31     2721.10     76.50 o
   5  17   2      135.46      141.65     11.41 o
   7  17   2      334.31      317.67     15.37 o
   9  17   2      106.93      123.65     13.25 o
  11  17   2      106.02      123.25     14.74 o
  13  17   2       17.85      -13.21     15.19 o
 -14  18   2        3.34       25.90     15.30 o
 -12  18   2      168.88      186.85     12.36 o
 -10  18   2       21.23       20.15      9.61 o
  -8  18   2      843.59      798.00     27.77 o
  -6  18   2      883.51      798.72     27.48 o
  -4  18   2     2052.48     1939.62     54.93 o
  -2  18   2     2072.05     2013.92     57.85 o
   0  18   2      837.84      821.85     23.10 o
   2  18   2     2414.36     2568.59     71.00 o
   4  18   2     3662.90     3626.35    103.22 o
   6  18   2     2180.15     2018.77     65.52 o
   8  18   2     1038.22      982.59     37.21 o
  10  18   2      278.57      309.13     17.16 o
  12  18   2       65.94       57.01     15.09 o
 -13  19   2       41.23       56.03     17.60 o
 -11  19   2       92.49      113.28     11.68 o
  -9  19   2      122.81      129.83     12.17 o
  -7  19   2      958.84      972.82     37.26 o
  -5  19   2     1521.66     1558.47     44.30 o
  -3  19   2      764.08      694.26     21.97 o
  -1  19   2     3725.67     3467.93    113.38 o
   1  19   2     5805.47     5625.49    184.46 o
   3  19   2      954.50     1005.74     34.83 o
   5  19   2     2487.77     2728.72     89.30 o
   7  19   2      765.81      685.47     30.62 o
   9  19   2       67.45       74.32     12.70 o
  11  19   2      509.15      482.74     23.80 o
  13  19   2       51.52       45.09     15.70 o
 -12  20   2       24.87       26.18     11.36 o
 -10  20   2       33.52       29.33     10.97 o
  -8  20   2      251.62      213.64     12.60 o
  -6  20   2      259.43      260.03     11.87 o
  -4  20   2      790.60      776.56     24.65 o
  -2  20   2     3272.45     3299.28    105.86 o
   0  20   2     2767.80     2604.54     67.57 o
   2  20   2     2602.75     2669.99     72.86 o
   4  20   2     1732.72     1558.34     48.98 o
   6  20   2     1261.11     1222.59     43.60 o
   8  20   2      168.68      147.11     12.49 o
  10  20   2       96.96       63.07     13.63 o
  12  20   2       25.15       30.98     15.31 o
 -13  21   2        4.69       -1.83     11.79 o
 -11  21   2       16.87        7.05     11.95 o
  -9  21   2      745.49      742.04     32.28 o
  -7  21   2      294.64      268.09     13.79 o
  -5  21   2     2968.20     2880.87     86.67 o
  -3  21   2     1397.65     1474.44     45.07 o
  -1  21   2     1140.00     1192.12     52.57 o
   1  21   2     3261.26     3229.30     98.24 o
   3  21   2     4156.96     4054.96    123.81 o
   5  21   2     1677.32     1661.25     51.48 o
   7  21   2     1469.76     1406.85     51.62 o
   9  21   2       85.27       60.15     13.04 o
  11  21   2      207.51      236.26     17.69 o
 -12  22   2        6.02       15.82     13.35 o
 -10  22   2      119.22      133.14     13.18 o
  -8  22   2        6.71       -6.05     10.25 o
  -6  22   2     1685.67     1670.15     58.18 o
  -4  22   2       51.64       66.59      6.58 o
  -2  22   2     4248.03     4281.72    116.10 o
   0  22   2      561.55      441.57     15.58 o
   2  22   2       25.60        9.14      6.68 o
   6  22   2      173.37      206.48     16.33 o
   8  22   2      732.10      741.52     31.29 o
  10  22   2       90.50       81.30     14.43 o
  12  22   2       12.65        9.57     15.81 o
 -13  23   2        5.61       -2.92     13.30 o
 -11  23   2       25.54       19.07     13.10 o
  -9  23   2      253.18      287.96     16.31 o
  -7  23   2      528.14      500.31     23.40 o
  -5  23   2     1165.75     1195.90     33.68 o
  -3  23   2      666.20      622.36     23.72 o
  -1  23   2      399.27      430.60     18.93 o
   1  23   2     2414.45     2551.66     77.67 o
   3  23   2     4410.26     4498.09    136.42 o
   5  23   2      540.10      530.47     23.42 o
   7  23   2       26.92       34.53     12.68 o
   9  23   2      102.90      123.92     14.74 o
  11  23   2      209.96      189.69     17.37 o
 -12  24   2       17.69       13.68     16.87 o
 -10  24   2       13.59       -6.57     12.78 o
  -8  24   2      100.91       93.52     12.25 o
  -6  24   2      159.11      159.63     11.32 o
  -4  24   2     1829.89     1929.24     55.50 o
  -2  24   2     1399.28     1325.64     43.40 o
   0  24   2     1773.77     1718.58     55.41 o
   2  24   2      207.25      199.45     10.85 o
   4  24   2      464.04      494.74     22.72 o
   6  24   2      810.05      752.51     31.31 o
   8  24   2      705.91      735.51     31.45 o
  10  24   2      123.43      183.55     16.38 o
  12  24   2        6.24       10.29     16.69 o
 -13  25   2        0.22       61.03     51.63 o
 -11  25   2       82.57       64.62     16.02 o
  -9  25   2      150.47      144.27     15.57 o
  -7  25   2      554.01      525.76     28.10 o
  -5  25   2      438.35      418.17     15.33 o
  -3  25   2      164.19      146.30      9.39 o
  -1  25   2     1590.07     1544.17     48.99 o
   1  25   2       95.89      116.35      8.27 o
   3  25   2     1439.05     1309.30     46.35 o
   5  25   2      475.60      485.95     20.67 o
   7  25   2      123.33      124.20     14.59 o
   9  25   2       35.94       46.09     14.50 o
  11  25   2       27.31       26.95     15.74 o
 -12  26   2       29.05       20.66     16.68 o
 -10  26   2       29.74       40.06     15.31 o
  -8  26   2      160.95      202.86     16.24 o
  -6  26   2      450.21      446.40     20.09 o
  -4  26   2      548.49      649.51     23.68 o
  -2  26   2      185.27      170.04     10.17 o
   0  26   2      640.07      607.19     21.92 o
   2  26   2      495.32      445.30     18.76 o
   4  26   2     1751.57     1709.80     65.41 o
   6  26   2      131.57      159.06     14.27 o
   8  26   2       63.26       59.95     13.89 o
  10  26   2      145.43      163.90     17.37 o
 -11  27   2       22.42       25.89     16.70 o
  -9  27   2        3.66      -14.12     14.33 o
  -7  27   2      253.79      257.46     17.65 o
  -5  27   2      883.83      857.05     30.01 o
  -3  27   2     1473.33     1337.41     51.74 o
  -1  27   2      432.27      410.44     16.96 o
   1  27   2     1064.11     1003.80     34.37 o
   3  27   2      372.90      315.77     15.81 o
   5  27   2      118.39       79.69     12.60 o
   7  27   2      539.74      566.43     26.58 o
   9  27   2       37.27       17.39     14.74 o
  11  27   2       10.68       -7.48     17.07 o
 -12  28   2       45.40       12.14     17.63 o
 -10  28   2       86.33       98.43     17.03 o
  -8  28   2       51.57       60.54     14.63 o
  -6  28   2      518.29      487.55     21.79 o
  -4  28   2     1401.20     1449.84     54.12 o
  -2  28   2       17.23       14.96     10.31 o
   0  28   2      185.17      183.92     10.66 o
   2  28   2      727.50      668.89     28.96 o
   4  28   2      684.88      672.60     29.22 o
   6  28   2      149.17      123.11     14.28 o
   8  28   2       28.31       29.14     14.04 o
  10  28   2       13.18       16.65     15.87 o
 -11  29   2        1.54        0.97     17.31 o
  -9  29   2       14.85       19.29     15.50 o
  -7  29   2      171.95      186.36     18.86 o
  -5  29   2      358.17      356.37     19.41 o
  -3  29   2      956.36      911.40     39.28 o
  -1  29   2      371.44      361.42     16.55 o
   1  29   2       27.24        7.24     11.16 o
   3  29   2      324.77      294.53     16.73 o
   5  29   2      151.15      131.08     13.83 o
   7  29   2        7.06        7.87     13.53 o
   9  29   2       98.30       94.73     16.85 o
  11  29   2       38.86       30.05     17.55 o
 -10  30   2       22.71       39.21     20.11 o
  -8  30   2       29.06       59.50     18.89 o
  -6  30   2       84.01       73.33     16.14 o
  -4  30   2       24.58       23.38     12.79 o
  -2  30   2      205.87      205.62     13.40 o
   0  30   2      341.42      346.49     19.00 o
   2  30   2       51.27       44.31     11.67 o
   4  30   2     1190.48     1094.58     42.58 o
   6  30   2      118.07       89.97     14.93 o
   8  30   2      118.11      130.49     16.21 o
  10  30   2       11.25        7.76     17.05 o
 -11  31   2        6.56       12.47     22.22 o
  -9  31   2      190.59      177.38     22.46 o
  -7  31   2      111.86      112.57     20.54 o
  -5  31   2       24.08      -11.97     16.75 o
  -3  31   2      134.78      103.49     14.09 o
  -1  31   2      522.81      556.13     33.83 o
   1  31   2      458.32      454.01     27.25 o
   3  31   2      343.40      340.47     18.29 o
   5  31   2       64.63       74.38     13.80 o
   7  31   2      187.65      192.72     16.93 o
   9  31   2       42.70       60.15     16.73 o
 -10  32   2        8.25        3.44     21.85 o
  -8  32   2       86.02       88.56     19.08 o
  -6  32   2      172.86      186.72     23.81 o
  -4  32   2      299.62      291.05     19.04 o
  -2  32   2      287.19      326.77     17.39 o
   0  32   2      442.04      417.46     23.48 o
   2  32   2       61.42       38.27     23.29 o
   4  32   2       53.45       54.89     13.61 o
   6  32   2       93.36      102.43     15.53 o
   8  32   2       24.04       16.57     16.32 o
  10  32   2       77.99       86.96     18.53 o
  -9  33   2      104.05      136.43     27.36 o
  -7  33   2       69.55       46.85     24.33 o
  -5  33   2       54.66       40.52     18.18 o
  -3  33   2      330.03      342.38     21.60 o
  -1  33   2      308.87      295.18     23.82 o
   1  33   2      507.71      520.19     31.19 o
   3  33   2      266.93      283.32     20.22 o
   5  33   2      161.56      145.91     15.91 o
   7  33   2      224.97      184.35     17.82 o
   9  33   2       14.62        3.51     17.11 o
 -10  34   2       24.23       28.03     28.01 o
  -8  34   2        1.86      -24.58     24.58 o
  -6  34   2       78.19       46.06     24.20 o
  -4  34   2       48.24       63.11     18.59 o
  -2  34   2      104.03      138.90     29.10 o
   0  34   2      238.58      259.97     28.28 o
   2  34   2       65.97       67.24     17.73 o
   4  34   2      560.55      527.56     28.21 o
   6  34   2       57.77       30.36     15.38 o
   8  34   2       26.49       19.17     17.02 o
  -9  35   2      138.28      146.43     29.09 o
  -7  35   2      114.28       89.97     26.33 o
  -5  35   2      184.75      191.75     43.47 o
  -3  35   2      134.43      133.22     19.07 o
  -1  35   2      143.38      167.30     24.51 o
   1  35   2       49.83       67.91     22.85 o
   3  35   2       96.80       94.64     19.42 o
   5  35   2      129.22      142.40     18.59 o
   7  35   2      112.25      103.31     19.49 o
   9  35   2       18.14        8.64     20.97 o
  -8  36   2       47.92       16.08     26.64 o
  -6  36   2      151.69      182.58     27.34 o
  -4  36   2       10.67        4.66     23.21 o
  -2  36   2      123.66      111.07     19.19 o
   0  36   2      365.32      370.72     33.87 o
   2  36   2      115.38      155.71     42.48 o
   4  36   2       34.49       46.95     17.07 o
   6  36   2       41.26       28.63     18.64 o
   8  36   2       55.70       65.63     20.35 o
  -9  37   2      110.50      108.40     54.60 o
  -7  37   2       18.38        2.48     47.87 o
  -5  37   2      121.39      112.95     35.80 o
  -3  37   2       60.89      111.63     19.98 o
  -1  37   2      279.42      283.77     29.64 o
   1  37   2      813.89      853.43     57.10 o
   3  37   2       81.75       56.10     25.08 o
   5  37   2      128.64      129.41     21.91 o
   7  37   2       32.73       30.72     19.91 o
  -8  38   2        3.67       20.18     28.25 o
  -6  38   2       23.53       50.44     40.06 o
  -4  38   2       85.55       53.35     25.88 o
  -2  38   2       62.66       62.67     24.30 o
   0  38   2       98.03       95.05     25.39 o
   2  38   2       80.59      114.10     39.51 o
   4  38   2       94.91      143.74     31.08 o
   6  38   2      150.09      154.32     20.87 o
  -7  39   2        3.80      -21.56     36.99 o
  -5  39   2      144.88      174.87     39.76 o
  -3  39   2        7.65       -9.30     36.79 o
  -1  39   2       17.77       32.16     26.75 o
   1  39   2      240.06      256.64     32.10 o
   3  39   2       33.89       43.46     28.61 o
   5  39   2        8.13      -18.95     30.14 o
   7  39   2       51.14       36.94     21.52 o
  -6  40   2       14.10       41.24     39.96 o
  -4  40   2       75.72       89.73     27.52 o
  -2  40   2       32.49        4.89     35.41 o
   0  40   2       88.54       50.08     27.61 o
   2  40   2        8.08       49.56     45.94 o
   4  40   2      186.64      218.26     32.12 o
   6  40   2        2.33      -18.74     23.27 o
  -7  41   2       32.34       16.42     40.45 o
  -5  41   2       28.92       23.84     39.96 o
  -3  41   2       12.11        9.40     37.98 o
  -1  41   2        6.12      -18.48     27.11 o
   1  41   2       58.28       76.36     30.23 o
   3  41   2       54.07       34.84     30.48 o
   5  41   2      136.87      140.15     33.98 o
  -6  42   2       25.56       28.49     44.41 o
  -2  42   2       56.50       38.47     40.85 o
   0  42   2      190.10      163.04     29.81 o
   2  42   2        7.15      -12.44     30.88 o
   4  42   2        8.26       23.92     33.11 o
  -3  43   2        7.42      -10.98     41.64 o
  -1  43   2       45.81       33.48     29.35 o
   1  43   2       75.25       42.90     30.39 o
   3  43   2       75.95      115.84     32.11 o
  -2  44   2       56.04       81.99     44.90 o
   0  44   2       11.59      -17.21     30.83 o
   2  44   2      147.70      161.50     35.45 o
   4  44   2       17.05       43.30     34.34 o
  -3  45   2       18.14       15.33     45.10 o
  -1  45   2       79.48       62.31     47.28 o
   1  45   2       39.24       74.46     32.40 o
  -2  46   2       36.07       84.66     48.37 o
   0  46   2        7.64      -28.31     33.01 o
 -15   1   3       10.89       38.36     34.91 o
 -13   1   3       58.07       28.35     32.34 o
 -11   1   3      142.56      120.16     27.06 o
  -9   1   3      742.31      735.02     50.59 o
  -7   1   3      142.17      137.21     12.18 o
  -5   1   3     4612.08     5077.06    165.18 o
  -3   1   3     1866.90     2103.82     73.89 o
  -1   1   3     3934.83     3874.66     99.80 o
   1   1   3     8544.34     9259.46    265.30 o
   3   1   3     1562.45     1582.31     48.33 o
   5   1   3      180.70      179.38      9.42 o
   7   1   3       23.67        6.23      7.34 o
   9   1   3      164.15      136.70     16.08 o
  11   1   3       15.42        5.58     12.46 o
  13   1   3       62.23       73.90     15.14 o
 -14   2   3        2.55       15.20     32.81 o
 -12   2   3        2.17       27.33     30.46 o
 -10   2   3       83.73      106.17     22.88 o
  -8   2   3      111.66       80.48     17.38 o
  -6   2   3     1271.60     1396.73     48.77 o
  -4   2   3     3332.54     3603.29    115.52 o
  -2   2   3      659.45      634.33     17.26 o
   0   2   3      127.03      122.34      4.27 o
   2   2   3      827.10      809.66     23.83 o
   4   2   3     1395.58     1427.63     47.95 o
   6   2   3     1509.73     1499.10     46.21 o
   8   2   3     1131.91     1050.71     39.39 o
  10   2   3      188.82      156.15     13.34 o
  12   2   3       51.85       29.58     15.24 o
 -15   3   3        6.61       10.16     38.98 o
 -13   3   3       29.39       83.08     32.48 o
 -11   3   3      392.49      449.58     35.70 o
  -9   3   3      711.84      718.56     46.29 o
  -7   3   3     3657.17     3683.87    145.35 o
  -5   3   3     2896.98     3346.82    102.23 o
  -3   3   3     2180.20     2157.32     74.74 o
  -1   3   3     2399.37     2384.94     67.40 o
   1   3   3     3868.90     4547.92    117.47 o
   3   3   3     9848.09    10824.05    300.07 o
   5   3   3      118.18      116.39     11.04 o
   7   3   3      941.14      908.74     30.19 o
   9   3   3      486.00      478.13     21.23 o
  11   3   3      214.66      196.04     14.82 o
  13   3   3      112.09      106.78     15.25 o
 -14   4   3       22.15       31.37     35.60 o
 -12   4   3      166.48      167.21     30.80 o
 -10   4   3      163.82      155.67     24.80 o
  -8   4   3      336.11      309.01     15.81 o
  -6   4   3      858.44      794.99     27.12 o
  -4   4   3     3681.63     3849.13    124.03 o
  -2   4   3       24.88       43.32      3.57 o
   0   4   3    14524.06    14916.99    411.26 o
   2   4   3    12555.74    13460.99    374.65 o
   4   4   3     2565.29     2761.32     97.34 o
   6   4   3     3429.19     3537.44    113.89 o
   8   4   3       11.33       -7.61      7.77 o
  10   4   3       25.72       30.26     11.82 o
  12   4   3       77.41       52.16     15.27 o
 -15   5   3        4.03       19.89     48.41 o
 -13   5   3      164.69      141.65     32.33 o
 -11   5   3      558.89      553.69     40.99 o
  -9   5   3       88.15       80.35      8.31 o
  -7   5   3     1001.25      957.97     34.33 o
  -5   5   3     2279.71     2647.81    107.77 o
  -3   5   3     2298.82     2126.54     64.47 o
  -1   5   3     4414.37     4411.60    121.87 o
   1   5   3    30744.48    32016.27    836.65 o
   3   5   3    15060.05    16414.17    425.30 o
   5   5   3     4489.41     4350.60    133.09 o
   7   5   3      317.63      324.11     12.44 o
   9   5   3     1073.09     1010.24     40.12 o
  11   5   3      279.83      272.64     18.76 o
  13   5   3      165.54      163.99     18.59 o
 -14   6   3       92.42       96.81     36.96 o
 -12   6   3      261.43      307.40     35.06 o
 -10   6   3      153.40      143.78     24.13 o
  -8   6   3      180.79      166.15     12.27 o
  -6   6   3     2478.82     2436.66     86.20 o
  -2   6   3     4256.58     4241.93    116.65 o
   0   6   3     4781.69     4802.28    147.83 o
   2   6   3      230.45      418.66     12.31 o
   4   6   3     2315.65     2192.45     65.35 o
   6   6   3     2839.55     2760.84     83.80 o
   8   6   3       42.80       30.22     12.55 o
  10   6   3      243.62      229.86     18.45 o
  12   6   3       20.01        6.48     15.48 o
 -15   7   3        6.29      -27.73     38.84 o
 -13   7   3       50.04       30.18     30.25 o
 -11   7   3      124.07      158.10     28.74 o
  -9   7   3      870.16      836.80     36.84 o
  -7   7   3     1986.84     2000.41     65.32 o
  -5   7   3       93.26      100.94      6.25 o
  -3   7   3     4577.04     4782.24    142.09 o
  -1   7   3    12292.63    11959.53    363.93 o
   1   7   3    14875.70    14800.01    394.08 o
   3   7   3    17477.38    17677.03    464.50 o
   5   7   3      252.91      203.14      9.35 o
   7   7   3     1221.13     1248.86     41.74 o
   9   7   3      766.47      777.10     38.19 o
  11   7   3      495.30      500.01     27.00 o
  13   7   3      100.65       90.34     17.16 o
 -14   8   3       60.47       55.13     35.94 o
 -12   8   3      158.09      213.72     30.27 o
 -10   8   3      445.16      469.92     20.44 o
  -8   8   3      677.64      694.84     37.21 o
  -4   8   3    12417.29    12753.59    445.10 o
  -2   8   3     7301.50     7683.65    204.60 o
   0   8   3     4777.04     4473.67    127.32 o
   2   8   3     4836.59     5233.46    135.85 o
   4   8   3     1775.67     1927.78     80.18 o
   6   8   3     2616.91     2615.59     89.46 o
   8   8   3      987.16      939.24     34.76 o
  10   8   3      445.49      422.97     20.93 o
  12   8   3      125.80      148.47     17.68 o
 -15   9   3        5.76      -21.54     36.06 o
 -13   9   3      124.83      179.24     41.74 o
 -11   9   3      138.58      145.09     13.01 o
  -9   9   3      527.57      533.01     25.16 o
  -7   9   3      299.90      301.45     11.17 o
  -5   9   3     4123.84     4014.00    149.87 o
  -3   9   3     5737.39     5561.04    147.75 o
  -1   9   3      282.69      343.37     11.67 o
   1   9   3     1259.95      927.76     26.90 o
   3   9   3     2431.13     2162.78     77.13 o
   5   9   3     6316.76     6366.55    186.02 o
   7   9   3     2042.01     2088.39     64.76 o
   9   9   3      803.31      864.25     70.29 o
  11   9   3      129.70      119.62     15.52 o
  13   9   3       98.86      103.55     16.21 o
 -14  10   3      111.98      113.13     36.82 o
 -12  10   3      247.39      259.36     19.12 o
 -10  10   3      913.07      847.36     33.86 o
  -8  10   3      538.04      530.04     22.59 o
  -6  10   3     2968.54     2918.36     97.29 o
  -4  10   3     5786.23     5968.16    197.30 o
  -2  10   3    25031.69    26520.53    675.73 o
   0  10   3     3268.62     3464.57     87.35 o
   2  10   3    23275.50    23499.44    629.33 o
   4  10   3     2693.60     2782.65     81.90 o
   6  10   3     1675.54     1519.34     53.79 o
   8  10   3     3114.26     2971.14    108.43 o
  10  10   3      767.60      775.42     35.04 o
  12  10   3      330.29      353.08     20.83 o
 -13  11   3      220.48      277.42     37.16 o
 -11  11   3      152.28      162.04     13.53 o
  -9  11   3       14.67       24.68      6.29 o
  -7  11   3     1164.21     1073.15     35.91 o
  -5  11   3     6032.40     5875.29    177.89 o
  -3  11   3    13265.22    13656.53    371.94 o
  -1  11   3     4287.99     3867.38    150.65 o
   1  11   3     4822.00     4757.50    133.13 o
   3  11   3      745.04      965.56     35.83 o
   5  11   3     5263.56     5446.68    160.74 o
   7  11   3     4191.24     4274.87    126.33 o
   9  11   3        3.80       -4.41     10.96 o
  11  11   3      202.69      203.91     15.15 o
  13  11   3      102.38      102.95     16.30 o
 -14  12   3       63.05      107.46     37.21 o
 -12  12   3       15.62       23.45     12.22 o
 -10  12   3      375.00      385.88     21.51 o
  -8  12   3      333.99      321.99     13.99 o
  -6  12   3     1362.17     1431.54     50.94 o
  -4  12   3     2009.26     2039.56     63.05 o
  -2  12   3     2570.78     2609.97     92.45 o
   0  12   3    18085.22    19025.67    508.56 o
   2  12   3     4612.13     4240.59    117.24 o
   4  12   3     5832.12     5811.27    173.81 o
   6  12   3     1345.03     1305.33     45.06 o
   8  12   3     2277.76     2372.24     84.57 o
  10  12   3      576.85      609.44     27.79 o
  12  12   3       57.74       59.38     15.22 o
 -13  13   3      254.07      277.18     18.15 o
 -11  13   3       69.27       90.83     12.82 o
  -9  13   3      233.53      219.88     10.15 o
  -7  13   3     1886.21     1939.89     70.73 o
  -5  13   3      762.63      760.29     32.11 o
  -3  13   3     5661.28     5794.85    160.17 o
  -1  13   3      457.95      366.81     11.17 o
   1  13   3     6652.71     6568.87    199.64 o
   3  13   3     6156.93     6507.08    170.16 o
   5  13   3     1850.87     1852.49     62.06 o
   7  13   3      703.51      772.98     30.10 o
   9  13   3      499.04      498.88     24.75 o
  11  13   3      275.01      269.65     17.57 o
  13  13   3       20.28       39.92     15.92 o
 -14  14   3        7.59       49.99     35.70 o
 -12  14   3       14.83       21.59     13.39 o
 -10  14   3      183.14      158.19     10.90 o
  -8  14   3      401.22      404.28     16.07 o
  -6  14   3     1766.33     1789.82     52.87 o
  -4  14   3      796.77      954.22     29.79 o
  -2  14   3     4750.62     4736.72    125.29 o
   0  14   3     1069.24     1036.87     33.21 o
   2  14   3     1321.31     1319.35     35.02 o
   4  14   3     1469.39     1380.43     42.89 o
   6  14   3      625.63      684.38     22.93 o
   8  14   3      202.91      215.53     14.97 o
  10  14   3      186.74      233.72     23.30 o
  12  14   3       84.72       48.90     15.89 o
 -13  15   3       42.01       56.40     14.80 o
 -11  15   3       48.10       57.61     14.95 o
  -9  15   3      523.82      515.02     20.25 o
  -7  15   3      475.31      532.34     22.73 o
  -5  15   3      259.78      282.17     12.18 o
  -3  15   3     3493.15     3603.07    103.66 o
  -1  15   3     2619.88     2833.47     82.28 o
   1  15   3     3060.82     3501.62     95.44 o
   3  15   3     3205.03     3298.66     92.68 o
   5  15   3      692.18      669.11     23.49 o
   7  15   3      565.97      581.68     25.24 o
   9  15   3      690.96      716.62     30.96 o
  11  15   3      139.88      178.49     16.20 o
  13  15   3        2.73       30.36     20.95 o
 -14  16   3       40.31       40.11     15.11 o
 -12  16   3       56.59       67.17     15.10 o
 -10  16   3       93.32       91.94      9.09 o
  -8  16   3      274.34      279.74     13.36 o
  -6  16   3     1468.45     1586.27     47.78 o
  -4  16   3      320.71      338.31     11.71 o
  -2  16   3       71.15       90.85      6.60 o
   0  16   3     3150.09     2876.44     84.32 o
   2  16   3      879.81      768.02     24.74 o
   4  16   3     2803.54     2836.46     81.10 o
   6  16   3      624.94      655.02     25.08 o
   8  16   3       33.82        8.23     11.75 o
  10  16   3      184.91      208.79     16.75 o
  12  16   3      139.93      160.23     16.99 o
 -13  17   3       53.05       63.29     17.28 o
 -11  17   3       19.81       11.01      8.88 o
  -9  17   3      209.38      233.47     13.06 o
  -7  17   3      782.32      785.96     26.18 o
  -5  17   3      159.22      171.64      7.82 o
  -3  17   3     1169.15     1258.40     41.42 o
  -1  17   3     1115.47     1206.57     33.72 o
   1  17   3       81.65       92.64      6.49 o
   3  17   3       49.87       67.71      6.56 o
   5  17   3      909.07      860.52     35.99 o
   7  17   3      395.30      410.44     18.50 o
   9  17   3      184.04      209.01     18.81 o
  11  17   3       61.12       65.35     14.88 o
 -14  18   3       32.24       -5.02     17.91 o
 -12  18   3       21.54       24.48     17.13 o
 -10  18   3       65.57       73.35      9.92 o
  -8  18   3       53.60       63.78      9.28 o
  -6  18   3     2382.18     2449.55     69.96 o
  -4  18   3     2238.78     2314.23     63.74 o
  -2  18   3      110.74       92.03      7.13 o
   0  18   3     5879.95     6297.65    193.81 o
   2  18   3     3349.85     3422.59    104.17 o
   4  18   3     1525.30     1476.99     41.73 o
   6  18   3     1361.55     1362.08     52.14 o
   8  18   3      243.40      247.79     16.01 o
  10  18   3      310.12      312.64     18.81 o
  12  18   3       67.33       96.99     16.72 o
 -13  19   3       18.30       -0.53     18.40 o
 -11  19   3       15.20       16.40      9.92 o
  -9  19   3        5.51       10.19      9.19 o
  -7  19   3      205.74      220.10     11.70 o
  -5  19   3      234.33      243.57     10.05 o
  -3  19   3      685.23      799.01     25.95 o
  -1  19   3      642.19      679.87     20.94 o
   1  19   3       84.33       81.54      6.93 o
   3  19   3      102.85       94.32      7.28 o
   5  19   3      636.30      569.36     23.13 o
   7  19   3       93.52       56.89     11.84 o
   9  19   3       17.02       26.35     13.30 o
  11  19   3       36.70       33.39     15.54 o
 -12  20   3       62.04       50.74     11.49 o
 -10  20   3       48.54       32.56     10.12 o
  -8  20   3      396.28      394.05     17.38 o
  -6  20   3     3186.01     3164.80     95.80 o
  -4  20   3     1019.78     1014.52     29.85 o
  -2  20   3      597.92      612.82     24.21 o
   0  20   3      633.57      670.13     21.05 o
   2  20   3     1681.39     1810.10     56.76 o
   4  20   3      260.37      199.78     12.94 o
   6  20   3      208.04      187.89     14.19 o
   8  20   3        2.91       11.94     12.65 o
  10  20   3        5.02        0.68     14.49 o
  12  20   3        4.74      -11.95     16.10 o
 -13  21   3       13.45        4.28     19.87 o
 -11  21   3        6.33        0.86     11.02 o
  -9  21   3       35.21       40.66     10.20 o
  -7  21   3      121.68      120.78     10.11 o
  -5  21   3     1247.25     1258.80     36.11 o
  -3  21   3      916.12      984.10     28.92 o
  -1  21   3     1048.06      982.10     39.98 o
   1  21   3      553.69      504.95     19.68 o
   3  21   3      190.63      202.37     10.29 o
   5  21   3      413.67      360.89     16.72 o
   7  21   3      165.86      142.67     14.04 o
   9  21   3      126.80       89.89     14.74 o
  11  21   3        9.22       -2.78     15.91 o
 -12  22   3       44.58       52.92     11.69 o
 -10  22   3      105.12      110.83     11.73 o
  -8  22   3      130.38      119.51     10.86 o
  -6  22   3     1277.63     1326.87     41.62 o
  -4  22   3      182.36      169.30      8.36 o
  -2  22   3      550.22      568.35     18.73 o
   0  22   3     3213.58     3293.24     96.67 o
   2  22   3      580.99      542.01     19.68 o
   4  22   3      310.84      262.74     15.62 o
   6  22   3      171.67      165.34     13.57 o
   8  22   3      179.02      186.82     14.97 o
  10  22   3       99.31       65.52     15.35 o
 -13  23   3       10.47        2.25     12.18 o
 -11  23   3       46.80       36.05     12.00 o
  -9  23   3       14.02        9.51     10.90 o
  -7  23   3      141.89      133.18     11.05 o
  -5  23   3      286.52      309.05     12.34 o
  -3  23   3     1436.68     1428.87     47.95 o
  -1  23   3      351.47      349.05     15.84 o
   1  23   3       72.34       55.86      7.82 o
   3  23   3     1479.18     1463.42     58.38 o
   5  23   3        2.78      -11.09     11.09 o
   7  23   3      286.68      291.42     18.43 o
   9  23   3       60.32       49.83     14.78 o
  11  23   3       13.51       -1.63     16.53 o
 -12  24   3        9.43       -4.99     12.58 o
 -10  24   3        4.33       -0.40     11.78 o
  -8  24   3       44.11       49.35     10.78 o
  -6  24   3     1331.07     1293.63     40.12 o
  -4  24   3      948.99      841.88     25.03 o
  -2  24   3      503.15      522.73     19.42 o
   0  24   3      867.67      818.86     32.87 o
   2  24   3      798.73      777.67     26.56 o
   4  24   3     3238.52     3037.41    106.33 o
   6  24   3     1803.57     1717.02     60.51 o
   8  24   3      291.54      305.74     19.09 o
  10  24   3      303.05      291.40     20.46 o
 -11  25   3       29.77       36.94     14.14 o
  -9  25   3      299.87      321.68     17.62 o
  -7  25   3      213.12      208.61     14.75 o
  -5  25   3      642.40      573.19     22.34 o
  -3  25   3      253.13      240.29     12.70 o
  -1  25   3     1178.14     1049.92     33.37 o
   1  25   3      452.07      491.03     18.24 o
   3  25   3     1760.49     1757.34     68.18 o
   5  25   3      933.19      867.41     38.74 o
   7  25   3       54.09       55.00     13.18 o
   9  25   3      102.52       70.65     16.25 o
  11  25   3       19.98       12.36     17.22 o
 -12  26   3       13.95       17.64     14.98 o
 -10  26   3       86.90       67.55     14.32 o
  -8  26   3       10.85       -6.46     12.13 o
  -6  26   3      625.37      614.81     23.20 o
  -4  26   3      799.95      826.37     25.99 o
  -2  26   3      776.53      785.53     37.87 o
   0  26   3     1196.02     1248.01     39.39 o
   2  26   3       49.93       31.59     10.96 o
   4  26   3     2167.88     2125.28     72.35 o
   6  26   3      559.49      605.08     28.43 o
   8  26   3       45.43       70.52     15.04 o
  10  26   3      118.20      145.38     17.63 o
 -11  27   3       26.50       36.01     15.14 o
  -9  27   3       14.39        0.45     13.54 o
  -7  27   3      558.74      539.92     24.69 o
  -5  27   3      855.77      985.83     37.02 o
  -3  27   3      146.61      198.43     13.52 o
  -1  27   3       91.45       91.87     11.24 o
   1  27   3     2051.81     1998.90     66.93 o
   3  27   3      367.88      374.75     18.43 o
   5  27   3      555.56      492.99     24.14 o
   7  27   3      435.89      455.47     22.43 o
   9  27   3      186.75      207.18     17.92 o
 -12  28   3       23.11       16.43     16.03 o
 -10  28   3       93.06      119.24     15.80 o
  -8  28   3       86.51      111.63     14.25 o
  -6  28   3        2.76       -5.40     12.95 o
  -4  28   3       64.46       58.64     12.27 o
  -2  28   3      633.34      653.56     32.23 o
   0  28   3      341.06      354.56     21.85 o
   2  28   3     1092.01     1104.14     43.07 o
   4  28   3      135.36      121.15     13.29 o
   6  28   3       32.96        1.17     13.58 o
   8  28   3      102.08       94.20     16.53 o
  10  28   3       24.11       30.03     17.66 o
 -11  29   3        7.05       -6.49     17.06 o
  -9  29   3       53.14       52.99     14.84 o
  -7  29   3       41.60       45.82     14.85 o
  -5  29   3      766.09      898.19     39.09 o
  -3  29   3      382.11      403.37     18.82 o
  -1  29   3      459.77      438.73     22.40 o
   1  29   3      187.38      162.19     14.50 o
   3  29   3       78.99       62.35     12.37 o
   5  29   3      364.57      399.92     22.16 o
   7  29   3      250.94      214.61     17.71 o
   9  29   3       28.48       46.13     16.52 o
 -10  30   3       51.35       62.64     17.96 o
  -8  30   3      238.87      268.67     20.08 o
  -6  30   3       73.18       62.30     17.43 o
  -4  30   3      672.85      645.71     30.77 o
  -2  30   3       22.62       24.73     13.68 o
   0  30   3      155.91      147.32     15.33 o
   2  30   3      961.99      893.01     41.94 o
   4  30   3      136.38      140.51     14.76 o
   6  30   3      161.85      157.59     16.22 o
   8  30   3       96.50      139.55     20.27 o
  10  30   3       85.87      117.67     19.15 o
 -11  31   3       58.11       58.87     21.63 o
  -9  31   3        8.38       19.34     28.06 o
  -7  31   3       48.26       25.22     18.75 o
  -5  31   3      243.23      247.47     19.45 o
  -3  31   3      857.72      780.05     32.31 o
  -1  31   3      536.70      507.20     31.49 o
   1  31   3       93.02       75.76     17.48 o
   3  31   3      206.99      220.72     17.76 o
   5  31   3      131.65      152.36     16.00 o
   7  31   3      154.39      160.18     17.64 o
   9  31   3       18.08       28.27     17.87 o
 -10  32   3       12.21       22.04     21.57 o
  -8  32   3       66.06       55.60     19.95 o
  -6  32   3      166.51      184.62     21.06 o
  -4  32   3       39.72       27.62     15.30 o
  -2  32   3      181.67      206.05     20.30 o
   0  32   3     1217.86     1145.82     66.52 o
   2  32   3      205.70      184.96     17.15 o
   4  32   3       36.83       18.49     15.37 o
   6  32   3      235.13      261.38     19.56 o
   8  32   3      129.62      116.83     18.56 o
  -9  33   3       20.08       22.74     20.89 o
  -7  33   3      134.76      135.08     21.73 o
  -5  33   3      394.60      396.63     23.69 o
  -3  33   3       80.49       83.29     13.78 o
  -1  33   3       60.90       87.63     17.81 o
   1  33   3       37.81       82.93     24.41 o
   3  33   3      476.56      446.90     24.38 o
   5  33   3      195.83      183.00     19.29 o
   7  33   3       29.48       27.58     20.01 o
   9  33   3       46.06       57.96     20.96 o
 -10  34   3       95.56      143.60     30.42 o
  -8  34   3        9.38        9.75     21.36 o
  -6  34   3        5.01       10.15     19.59 o
  -4  34   3      209.69      210.71     19.54 o
  -2  34   3      195.20      186.41     20.90 o
   0  34   3      500.05      520.17     38.32 o
   2  34   3      163.83      130.34     27.00 o
   4  34   3        8.04        6.39     16.39 o
   6  34   3       23.16       36.45     21.34 o
   8  34   3       58.81       57.82     20.27 o
  -9  35   3       23.02       -2.32     22.25 o
  -7  35   3       34.50       14.38     20.76 o
  -5  35   3      109.71      141.52     21.67 o
  -3  35   3      159.17      158.94     20.84 o
  -1  35   3      114.42      152.28     26.00 o
   1  35   3       37.71       24.38     24.76 o
   3  35   3       22.54       -6.00     19.93 o
   5  35   3       71.01       46.05     18.20 o
   7  35   3       57.81       55.72     20.67 o
  -8  36   3       33.38       32.44     22.49 o
  -6  36   3       43.89       29.81     21.15 o
  -4  36   3       10.97      -11.87     23.45 o
  -2  36   3       14.31       15.57     19.15 o
   0  36   3        7.98       13.86     23.25 o
   2  36   3       50.54       20.66     27.10 o
   4  36   3       35.02       29.59     23.22 o
   6  36   3       34.80       37.61     20.16 o
   8  36   3       21.93       -6.70     21.20 o
  -9  37   3        1.00      -20.71     23.43 o
  -7  37   3       57.60       85.54     25.28 o
  -5  37   3       14.27      -16.91     35.01 o
  -3  37   3      156.88      147.00     26.78 o
  -1  37   3      315.51      299.96     30.94 o
   1  37   3       28.14       70.37     32.69 o
   3  37   3       44.15       39.97     29.23 o
   5  37   3       72.28       48.22     26.35 o
   7  37   3       91.67      118.85     22.20 o
  -8  38   3       90.54       98.65     25.08 o
  -6  38   3       17.36      -31.75     36.79 o
  -4  38   3       69.38       46.29     25.80 o
  -2  38   3       13.02       26.64     24.94 o
   0  38   3      143.62      158.54     27.22 o
   2  38   3       37.99       33.42     28.82 o
   4  38   3      106.25       87.33     23.45 o
   6  38   3       13.92       11.24     25.38 o
  -7  39   3       89.65      123.44     42.93 o
  -5  39   3       69.10       70.12     41.74 o
  -3  39   3       98.92       92.48     39.86 o
  -1  39   3       44.38       71.96     27.38 o
   1  39   3      568.16      587.75     58.06 o
   3  39   3       72.00       62.20     47.77 o
   5  39   3       11.63        6.57     23.47 o
  -6  40   3        9.97        4.35     39.17 o
  -4  40   3       19.38        2.87     39.17 o
  -2  40   3       93.91       81.40     40.95 o
   0  40   3      155.19      216.15     31.49 o
   2  40   3       45.79       58.39     28.69 o
   4  40   3       82.86       54.87     32.32 o
   6  40   3       34.48      -10.49     24.63 o
  -5  41   3       24.23       27.50     41.05 o
  -3  41   3       29.26      -17.70     40.85 o
  -1  41   3       73.95       60.68     28.85 o
   1  41   3      163.48      143.93     31.92 o
   3  41   3       30.66       28.88     30.30 o
   5  41   3        2.29       21.65     33.92 o
  -6  42   3       67.45      117.30     43.42 o
  -2  42   3        3.55      -21.56     42.93 o
   0  42   3       31.30       68.10     31.43 o
   2  42   3       39.83       16.60     32.00 o
   4  42   3        8.69       21.56     33.52 o
  -3  43   3        7.48       38.18     43.82 o
  -1  43   3       20.57       26.25     30.39 o
   1  43   3       54.78       84.82     32.73 o
   3  43   3        0.21       -6.63     34.62 o
  -2  44   3       14.88      -45.79     45.79 o
   0  44   3       23.98        6.82     32.65 o
   2  44   3       32.83       57.66     33.99 o
  -1  45   3       25.66       13.06     47.57 o
   1  45   3       37.68       49.73     43.57 o
 -14   0   4      221.55      265.07     57.86 o
 -12   0   4      114.71      177.04     45.00 o
 -10   0   4      309.44      271.10     44.11 o
  -8   0   4     3399.42     3288.31    152.79 o
  -6   0   4     3836.86     4226.23    274.40 o
  -4   0   4     2802.38     2868.21    159.91 o
  -2   0   4     3199.47     3402.76    111.06 o
   0   0   4       80.18       93.95      7.62 o
   2   0   4     9955.49    10246.32    391.04 o
   4   0   4     5855.48     5872.41    255.80 o
   6   0   4     1614.07     1415.75     71.38 o
   8   0   4     1186.94     1186.97     75.88 o
  10   0   4      109.75       92.35     25.07 o
  12   0   4      556.34      650.40     37.51 o
 -15   1   4       18.64      -29.47     36.31 o
 -13   1   4      140.25      153.45     31.26 o
 -11   1   4      640.74      711.76     54.22 o
  -9   1   4      287.89      307.45     29.56 o
  -7   1   4      387.12      394.78     17.16 o
  -5   1   4     4430.77     4491.33    165.62 o
  -3   1   4    11392.23    11433.30    298.93 o
  -1   1   4    10911.75    10374.44    288.39 o
   1   1   4    17349.92    17455.73    564.58 o
   3   1   4     3589.62     3296.13     98.67 o
   5   1   4     3901.29     4079.10    135.52 o
   7   1   4     1139.81     1115.89     44.85 o
   9   1   4     1753.32     1656.10     74.01 o
  11   1   4      231.93      246.00     17.72 o
  13   1   4       12.50        2.40     16.72 o
 -14   2   4       41.73      104.27     36.96 o
 -12   2   4        0.63       19.67     29.11 o
 -10   2   4       79.78      128.05     40.65 o
  -8   2   4     1179.97     1231.43     38.34 o
  -4   2   4     3140.04     3110.92    140.58 o
  -2   2   4     1521.33     1623.84     40.85 o
   0   2   4     5398.48     5324.75    154.71 o
   2   2   4     6200.81     6758.84    179.76 o
   4   2   4     1217.69     1144.54     41.14 o
   6   2   4     1929.92     1887.81     67.24 o
   8   2   4      879.37      889.11     41.13 o
  10   2   4      484.30      450.26     21.26 o
  12   2   4      226.89      246.13     18.28 o
 -15   3   4        6.74       -5.81     39.16 o
 -13   3   4       11.53       49.34     30.97 o
 -11   3   4       38.80       18.13     24.68 o
  -9   3   4      153.21      187.13     18.65 o
  -7   3   4      785.37      739.23     27.71 o
  -5   3   4     1654.35     1633.17     63.11 o
  -3   3   4     1820.98     1863.96     51.25 o
  -1   3   4     3097.37     2798.83     80.72 o
   1   3   4     1815.47     1735.22     54.03 o
   3   3   4     4212.13     3912.87    113.39 o
   5   3   4     1948.22     1863.74     60.23 o
   7   3   4     1415.79     1299.53     64.60 o
   9   3   4      650.36      602.31     27.44 o
  11   3   4      182.61      221.26     19.62 o
  13   3   4       80.06       75.38     16.74 o
 -14   4   4        4.08        5.14     33.67 o
 -12   4   4       28.12       12.99     32.44 o
 -10   4   4       88.71       72.48     24.51 o
  -8   4   4      900.55      877.04     28.55 o
  -6   4   4      771.98      822.83     27.54 o
  -4   4   4     2505.59     2457.49     82.45 o
  -2   4   4     1684.59     1572.96     45.50 o
   0   4   4     6565.55     6343.80    164.86 o
   2   4   4     8322.94     8902.83    237.66 o
   4   4   4     2008.04     2313.38     75.95 o
   6   4   4     1269.09     1279.73     38.52 o
   8   4   4       11.21        8.47     10.75 o
  10   4   4      305.68      347.30     19.84 o
  12   4   4       84.52       86.04     17.75 o
 -15   5   4        6.10       22.54     39.86 o
 -13   5   4       40.74       94.89     37.93 o
 -11   5   4       22.29       27.01     25.07 o
  -9   5   4      107.05       96.60      9.12 o
  -7   5   4      373.13      325.26     13.13 o
  -5   5   4      971.54     1012.00     36.50 o
  -3   5   4     2290.37     2521.18     77.36 o
  -1   5   4     3176.35     3097.11    108.56 o
   1   5   4     1602.40     1522.03     45.39 o
   3   5   4     1499.01     1764.41     47.92 o
   5   5   4     2229.63     2161.25     67.83 o
   7   5   4      566.00      511.58     22.95 o
   9   5   4      685.49      704.02     29.66 o
  11   5   4      238.05      244.15     19.90 o
  13   5   4       51.96       51.50     19.06 o
 -14   6   4        6.47      -25.63     49.50 o
 -12   6   4      112.72      104.02     30.83 o
 -10   6   4       14.13       34.11      8.99 o
  -8   6   4     1267.71     1294.21     51.26 o
  -6   6   4     1371.36     1349.14     46.99 o
  -4   6   4     2819.51     3129.01    103.52 o
  -2   6   4      243.21      199.73      6.91 o
   0   6   4     1210.70     1366.94     49.15 o
   2   6   4     2171.57     1950.64     51.93 o
   4   6   4     3977.98     3768.15    114.12 o
   6   6   4     2469.22     2520.63     71.28 o
   8   6   4       35.22       30.30     12.51 o
  10   6   4      202.91      197.70     18.54 o
  12   6   4        0.85       12.93     17.08 o
 -15   7   4       34.46       61.22     41.09 o
 -13   7   4       59.87       68.51     31.76 o
 -11   7   4       44.92       34.74     25.52 o
  -9   7   4      543.51      524.41     23.83 o
  -7   7   4     1080.66     1087.91     41.10 o
  -5   7   4     1021.03     1150.98     46.45 o
  -3   7   4     1061.66      937.74     29.08 o
  -1   7   4     9495.58     9610.97    275.28 o
   1   7   4      919.85      996.30     40.65 o
   3   7   4     4252.99     4717.51    123.30 o
   5   7   4     1540.23     1618.39     54.49 o
   7   7   4      736.74      739.35     31.74 o
   9   7   4       68.21       60.33     14.57 o
  11   7   4       85.47       85.39     17.20 o
  13   7   4       16.89       30.96     36.40 o
 -14   8   4       32.99       41.87     36.86 o
 -12   8   4       66.81      116.32     31.12 o
 -10   8   4      136.14      149.35     12.29 o
  -8   8   4      837.05      867.32     34.44 o
  -6   8   4       76.68      103.48      7.68 o
  -4   8   4     5047.19     5364.58    171.30 o
  -2   8   4     1914.27     2131.76     59.48 o
   0   8   4     5949.50     5889.13    169.34 o
   2   8   4      227.41      257.91      9.75 o
   4   8   4     1287.19     1238.58     37.72 o
   6   8   4     1265.99     1290.30     49.38 o
   8   8   4      590.28      508.36     28.73 o
  10   8   4      225.33      244.15     19.03 o
  12   8   4       13.47       11.14     17.54 o
 -13   9   4       73.39      106.74     34.32 o
 -11   9   4       34.70       31.14     10.05 o
  -9   9   4       15.01       32.92      9.27 o
  -7   9   4     1089.42     1158.37     42.11 o
  -5   9   4      488.97      500.65     19.09 o
  -3   9   4      305.51      328.29     11.54 o
  -1   9   4     2010.91     2288.59     66.29 o
   1   9   4      977.19     1034.40     32.63 o
   3   9   4      442.75      445.70     14.85 o
   5   9   4      238.40      262.34     12.17 o
   7   9   4       20.64        3.71     12.89 o
   9   9   4       10.97       -3.54     14.03 o
  11   9   4       90.77       96.47     17.21 o
 -14  10   4       34.06       27.82     36.47 o
 -12  10   4       34.38       48.78     30.04 o
 -10  10   4      558.92      555.14     30.20 o
  -8  10   4       50.10       60.53      7.57 o
  -6  10   4      677.45      813.49     27.46 o
  -4  10   4      325.86      291.05     12.52 o
  -2  10   4     3337.67     3365.38     90.57 o
   0  10   4     2170.55     2130.34     59.90 o
   2  10   4      757.12      836.18     27.35 o
   4  10   4     1331.23     1391.63     40.40 o
   6  10   4      167.63      136.42     13.83 o
   8  10   4       85.11       94.68     12.26 o
  10  10   4        6.99       -6.35     13.75 o
  12  10   4        2.11      -15.80     15.80 o
 -13  11   4       36.06       53.65     32.94 o
 -11  11   4      100.31       89.17     13.23 o
  -9  11   4      329.09      332.04     15.25 o
  -7  11   4       67.27       43.46      7.81 o
  -5  11   4      123.02      126.81      7.24 o
  -3  11   4      218.22      277.57      9.35 o
  -1  11   4     1808.72     2006.32     61.34 o
   1  11   4      328.52      403.47     13.91 o
   3  11   4     2600.47     2520.04     68.86 o
   5  11   4      680.12      817.77     25.55 o
   7  11   4      449.37      410.84     19.27 o
   9  11   4       46.14       51.01     12.81 o
  11  11   4       81.22       63.59     16.96 o
 -14  12   4       31.00       -4.45     51.13 o
 -12  12   4        7.16       -2.91     12.50 o
 -10  12   4      298.96      250.62     14.75 o
  -8  12   4     2667.12     2700.72    100.60 o
  -6  12   4      263.59      248.71     12.03 o
  -4  12   4       37.26       33.55      4.41 o
  -2  12   4     2975.48     3275.45     91.30 o
   0  12   4      136.97      139.21      6.18 o
   2  12   4      249.67      298.17     12.82 o
   4  12   4      581.28      604.03     22.27 o
   6  12   4       61.49       61.02     10.28 o
   8  12   4      235.63      221.43     15.11 o
  10  12   4      443.23      409.99     21.68 o
  12  12   4        0.97       19.34     16.17 o
 -13  13   4       10.75       19.80     16.52 o
 -11  13   4        9.10       -0.28     13.28 o
  -9  13   4      318.99      263.98     12.63 o
  -7  13   4      686.39      719.20     26.73 o
  -5  13   4     5877.51     6258.74    227.36 o
  -3  13   4     2619.52     2886.98     76.95 o
  -1  13   4     1766.89     1553.50     44.58 o
   1  13   4     1260.89     1373.42     42.91 o
   3  13   4      903.66      899.10     27.87 o
   5  13   4     1677.45     1663.89     56.52 o
   7  13   4     1048.92     1090.92     44.86 o
   9  13   4       27.93       35.72     13.55 o
  11  13   4       67.36       46.51     15.94 o
 -14  14   4       53.60       71.21     50.74 o
 -12  14   4       63.68       56.27     14.59 o
 -10  14   4       35.33       49.47      8.77 o
  -8  14   4      618.43      605.63     26.89 o
  -6  14   4      242.17      239.28     11.51 o
  -4  14   4     1779.11     1745.57     48.44 o
  -2  14   4      653.10      757.21     24.85 o
   0  14   4     2079.20     2227.11     67.88 o
   2  14   4     6564.09     6841.29    211.05 o
   4  14   4     1388.73     1460.17     42.81 o
   6  14   4     1001.36      990.19     44.05 o
   8  14   4      234.06      222.55     16.04 o
  10  14   4      282.57      287.24     19.01 o
  12  14   4       59.64       73.86     17.14 o
 -13  15   4       12.04        3.89     14.93 o
 -11  15   4        2.47        8.85     14.75 o
  -9  15   4       33.99       34.45     10.89 o
  -7  15   4     1210.81     1168.12     44.02 o
  -5  15   4      842.24      855.29     29.20 o
  -3  15   4      555.22      511.90     17.35 o
  -1  15   4     1017.20     1010.35     29.39 o
   1  15   4      222.48      179.70      9.51 o
   3  15   4      810.16      742.70     21.33 o
   5  15   4     3003.38     2815.75    108.58 o
   7  15   4      166.10      187.49     13.79 o
   9  15   4       89.03       92.47     14.67 o
  11  15   4       51.41       33.22     16.10 o
 -14  16   4       58.88       78.74     16.44 o
 -12  16   4        1.46       -3.17     15.83 o
 -10  16   4       40.66       14.15      9.62 o
  -8  16   4     1535.36     1512.44     54.32 o
  -6  16   4      843.75      867.44     29.10 o
  -4  16   4     3864.91     3946.53    110.44 o
  -2  16   4     1686.73     1638.04     43.95 o
   0  16   4     2806.12     2859.85     85.10 o
   2  16   4     2636.95     2550.59     75.38 o
   4  16   4     3077.17     3136.43    103.31 o
   6  16   4      785.94      736.27     27.88 o
   8  16   4       41.40       41.92     12.91 o
  10  16   4      260.61      261.21     18.38 o
  12  16   4       85.32      120.00     18.25 o
 -13  17   4       12.34       27.38     16.62 o
 -11  17   4       66.62       81.38     10.31 o
  -9  17   4      458.94      450.12     22.29 o
  -7  17   4      728.52      805.25     31.54 o
  -5  17   4      107.78      172.36     16.76 o
  -3  17   4       95.39      126.21     10.41 o
  -1  17   4     1721.71     1778.61     60.71 o
   1  17   4      713.73      692.47     24.53 o
   3  17   4      797.20      809.03     26.56 o
   5  17   4      450.31      398.40     20.37 o
   7  17   4      321.00      328.09     17.25 o
   9  17   4      297.17      270.70     18.00 o
  11  17   4       70.51       65.42     17.16 o
 -12  18   4        8.30       12.30     17.20 o
 -10  18   4       47.89       42.36     10.64 o
  -8  18   4     1184.87     1155.50     44.42 o
  -6  18   4      559.28      511.40     19.61 o
  -4  18   4     2476.78     2619.55     79.08 o
  -2  18   4     2327.50     2372.93     65.69 o
   0  18   4     2161.04     2246.71     63.94 o
   2  18   4     2708.65     2553.09     78.29 o
   4  18   4      619.10      559.22     27.08 o
   6  18   4     2409.85     2501.72     92.26 o
   8  18   4      792.51      795.46     35.10 o
  10  18   4      127.75      105.98     16.56 o
 -13  19   4       26.03       17.84     18.40 o
 -11  19   4       93.20       93.69     11.50 o
  -9  19   4      386.50      429.40     20.30 o
  -7  19   4      383.27      377.77     16.37 o
  -5  19   4     2525.23     2564.42     85.56 o
  -3  19   4       68.27       69.26      7.24 o
  -1  19   4       69.91       53.17      7.19 o
   1  19   4     1539.94     1495.64     45.09 o
   3  19   4     3127.65     3077.35     97.74 o
   5  19   4      716.89      801.06     31.88 o
   7  19   4       62.90       67.16     13.32 o
   9  19   4      410.23      412.26     22.54 o
  11  19   4       77.74       61.81     17.37 o
 -12  20   4       58.09       51.56     12.41 o
 -10  20   4        4.48       -7.50     11.20 o
  -8  20   4       22.08       34.05     10.78 o
  -6  20   4      168.95      171.95     10.92 o
  -4  20   4      764.85      818.87     32.43 o
  -2  20   4     1772.98     1734.76     50.94 o
   0  20   4     1320.46     1251.12     43.46 o
   2  20   4     1171.72     1155.55     38.73 o
   4  20   4       95.52      102.87     11.57 o
   6  20   4     1856.24     1852.74     72.23 o
   8  20   4      614.61      618.62     28.97 o
  10  20   4       37.02       32.77     15.88 o
 -13  21   4       27.76       57.15     20.38 o
 -11  21   4      121.27      148.80     13.39 o
  -9  21   4      137.16      153.23     13.00 o
  -7  21   4      312.29      333.36     16.40 o
  -5  21   4      209.88      197.21     10.82 o
  -3  21   4     1245.82     1286.26     39.03 o
  -1  21   4     2116.52     2081.16     59.50 o
   1  21   4      843.17      815.04     27.98 o
   3  21   4     1411.05     1376.68     51.90 o
   5  21   4      909.84      904.05     35.64 o
   7  21   4      137.50      142.54     15.00 o
   9  21   4      411.60      467.61     23.71 o
  11  21   4      125.41      103.59     18.56 o
 -12  22   4       51.49       59.23     15.89 o
 -10  22   4       26.40       13.98     12.59 o
  -8  22   4      724.84      689.40     27.44 o
  -6  22   4      280.82      295.63     15.27 o
  -4  22   4     3131.24     3261.71    109.74 o
  -2  22   4      928.31      916.57     36.22 o
   0  22   4     1440.86     1411.64     42.08 o
   2  22   4     2399.34     2486.72     74.72 o
   4  22   4     1920.91     1800.61     73.91 o
   6  22   4      525.77      527.59     24.70 o
   8  22   4      102.34      119.82     20.40 o
  10  22   4       90.23       84.55     17.44 o
 -13  23   4       31.45       20.54     21.94 o
 -11  23   4        1.00        5.32     12.89 o
  -9  23   4       89.08       97.28     13.22 o
  -7  23   4      257.40      265.80     15.78 o
  -5  23   4     1778.05     1691.58     64.01 o
  -3  23   4      712.62      747.86     27.44 o
  -1  23   4     4039.21     3945.74    121.70 o
   1  23   4     1057.68      978.26     35.55 o
   3  23   4      487.18      504.16     22.86 o
   5  23   4      234.30      233.57     15.44 o
   7  23   4      383.84      380.68     20.61 o
   9  23   4      158.03      180.99     17.61 o
  11  23   4       61.47      104.56     19.22 o
 -12  24   4       13.02       19.39     13.64 o
 -10  24   4       71.68       86.43     15.69 o
  -8  24   4      578.99      617.50     29.45 o
  -6  24   4      284.09      263.22     16.68 o
  -4  24   4      666.94      683.28     30.38 o
  -2  24   4      357.87      342.08     17.67 o
   0  24   4      948.99      886.92     27.55 o
   2  24   4     1056.36      959.22     35.45 o
   4  24   4      795.16      699.90     33.10 o
   6  24   4      264.46      284.64     18.67 o
   8  24   4      116.45      112.20     15.96 o
  10  24   4      182.65      189.90     19.13 o
 -11  25   4        4.55        7.22     15.76 o
  -9  25   4       28.71       15.95     14.88 o
  -7  25   4       21.01        5.58     13.02 o
  -5  25   4      417.85      467.56     23.63 o
  -3  25   4       56.97       45.57     12.15 o
  -1  25   4      258.95      284.00     16.48 o
   1  25   4      757.48      686.72     26.56 o
   3  25   4      105.02       98.67     12.64 o
   5  25   4      674.47      675.11     30.12 o
   7  25   4       36.88       62.09     16.99 o
   9  25   4        2.23       -3.97     17.06 o
 -12  26   4       34.67       46.19     16.61 o
 -10  26   4       29.94       46.31     15.67 o
  -8  26   4       78.14       88.22     14.83 o
  -6  26   4       60.48       45.58     15.93 o
  -4  26   4     2488.53     2599.56    101.37 o
  -2  26   4      694.11      625.29     30.00 o
   0  26   4      331.66      265.69     14.03 o
   2  26   4      158.16      141.84     13.37 o
   4  26   4       42.34       44.34     12.51 o
   6  26   4      425.68      399.58     20.67 o
   8  26   4      222.50      229.80     20.31 o
  10  26   4       27.06       32.04     18.20 o
 -11  27   4       10.13       18.39     16.74 o
  -9  27   4       16.16       -6.09     15.20 o
  -7  27   4       53.86       52.52     14.13 o
  -5  27   4      242.82      245.02     20.35 o
  -3  27   4      422.60      460.26     24.02 o
  -1  27   4     1016.45      911.51     38.70 o
   1  27   4      221.32      221.65     14.57 o
   3  27   4      244.96      205.08     15.27 o
   5  27   4      333.80      341.17     20.16 o
   7  27   4       15.21      -15.36     15.36 o
   9  27   4      130.35      115.19     18.16 o
 -10  28   4       28.58       10.70     16.61 o
  -8  28   4        0.20       -0.28     15.54 o
  -6  28   4       33.34       19.51     21.11 o
  -4  28   4      671.89      635.19     30.41 o
  -2  28   4      239.62      214.65     16.38 o
   0  28   4      128.44      131.47     15.37 o
   2  28   4      311.32      290.94     18.56 o
   4  28   4       13.13       -7.75     13.47 o
   6  28   4      370.89      365.93     20.81 o
   8  28   4        1.08        1.66     16.88 o
 -11  29   4        2.89        9.20     17.73 o
  -9  29   4       31.27       -2.26     23.92 o
  -7  29   4       77.99       61.83     24.92 o
  -5  29   4      249.82      276.22     21.96 o
  -3  29   4      936.26      856.12     39.69 o
  -1  29   4      129.05      130.04     17.22 o
   1  29   4      689.73      636.32     31.72 o
   3  29   4       59.84       52.22     15.21 o
   5  29   4        7.61       16.61     15.93 o
   7  29   4      258.95      209.04     18.97 o
   9  29   4       42.35       38.69     18.54 o
 -10  30   4       37.84       23.37     25.28 o
  -8  30   4      101.21       59.20     24.41 o
  -6  30   4      100.93       65.67     22.28 o
  -4  30   4       61.16       73.19     19.75 o
  -2  30   4       36.81       53.97     14.79 o
   0  30   4       64.01       83.31     25.10 o
   2  30   4      167.71      187.96     16.66 o
   4  30   4      212.13      221.81     19.50 o
   6  30   4       44.06       11.46     17.57 o
   8  30   4      113.94      146.50     21.24 o
 -11  31   4       50.04       17.21     26.34 o
  -9  31   4       22.49       21.88     24.80 o
  -7  31   4      306.89      298.93     37.83 o
  -5  31   4      165.97      161.47     20.20 o
  -3  31   4       96.57      105.01     15.27 o
  -1  31   4       55.63       55.12     18.36 o
   1  31   4       75.49       95.96     18.34 o
   3  31   4       21.14       -4.14     16.65 o
   5  31   4       70.22       74.51     17.72 o
   7  31   4       26.64       44.07     19.47 o
   9  31   4        6.33       12.05     21.18 o
 -10  32   4      102.63       94.10     52.67 o
  -8  32   4        8.63        8.86     24.71 o
  -6  32   4       18.17      -10.83     22.90 o
  -4  32   4      112.21      100.02     18.91 o
  -2  32   4      366.07      364.13     25.82 o
   0  32   4      648.31      660.17     47.43 o
   2  32   4        6.04        5.78     17.64 o
   4  32   4      261.96      260.64     21.83 o
   6  32   4      161.62      176.47     21.34 o
   8  32   4      152.07      137.76     21.18 o
  -9  33   4       32.88       25.30     27.33 o
  -7  33   4        8.44      -17.83     24.45 o
  -5  33   4       40.86       18.59     22.54 o
  -3  33   4        8.07       10.54     18.71 o
  -1  33   4       35.54       57.37     23.31 o
   1  33   4       23.55       10.84     24.40 o
   3  33   4       89.94       99.16     20.80 o
   5  33   4      127.81      114.83     20.27 o
   7  33   4        3.07        3.39     20.24 o
 -10  34   4       44.67       48.04     27.97 o
  -8  34   4       20.51       -9.30     33.73 o
  -6  34   4       41.23       83.53     25.28 o
  -4  34   4       10.32       16.22     19.45 o
  -2  34   4      151.61      150.23     20.54 o
   0  34   4       92.48       95.34     25.87 o
   2  34   4      188.13      214.95     23.24 o
   4  34   4       25.67        3.44     20.21 o
   6  34   4       26.87        9.84     19.40 o
   8  34   4        7.77        3.46     22.06 o
  -9  35   4       12.89        7.89     27.50 o
  -7  35   4       40.82       29.72     27.05 o
  -5  35   4      128.71      126.22     27.11 o
  -3  35   4      207.88      208.51     36.35 o
  -1  35   4       42.95       39.68     25.05 o
   1  35   4      129.47      103.22     26.49 o
   3  35   4      117.46      113.87     21.62 o
   5  35   4       13.31        6.17     29.67 o
   7  35   4      150.46      139.68     25.71 o
  -8  36   4       77.22       86.40     30.86 o
  -6  36   4       89.28       70.73     28.19 o
  -4  36   4       16.20       -1.83     25.17 o
  -2  36   4      302.61      275.83     30.60 o
   0  36   4       48.24       42.22     26.64 o
   2  36   4       60.38       28.38     28.79 o
   4  36   4       58.42       47.32     23.07 o
   6  36   4       51.85       25.31     23.56 o
  -7  37   4       60.21       37.90     29.99 o
  -5  37   4       34.31       32.44     38.87 o
  -3  37   4       32.42       25.91     28.24 o
  -1  37   4        1.77        0.02     25.84 o
   1  37   4       44.39       29.50     26.94 o
   3  37   4      215.32      219.13     26.64 o
   5  37   4      175.24      180.73     27.11 o
  -8  38   4       92.37      138.45     31.72 o
  -6  38   4       59.17       29.87     41.24 o
  -4  38   4       63.01       86.74     38.47 o
  -2  38   4      191.15      206.32     43.22 o
   0  38   4        6.86      -20.91     26.89 o
   2  38   4       10.89       41.74     30.85 o
   4  38   4       87.17       57.13     33.30 o
   6  38   4        7.88       30.22     25.36 o
  -7  39   4       79.21       80.41     40.75 o
  -5  39   4       47.68       -1.38     37.49 o
  -3  39   4        1.77      -38.08     38.08 o
  -1  39   4       80.90       89.63     28.92 o
   1  39   4       35.98        3.81     29.34 o
   3  39   4      163.80      187.75     35.18 o
   5  39   4       53.97       43.27     26.46 o
  -6  40   4      119.07       74.87     41.74 o
  -4  40   4       56.94       27.10     39.56 o
  -2  40   4       11.82       12.66     36.20 o
   0  40   4       45.72       64.40     28.78 o
   2  40   4       39.41        2.08     32.48 o
   4  40   4       11.54        2.71     26.23 o
  -5  41   4       21.50        0.20     41.24 o
  -3  41   4       29.08       33.53     42.33 o
  -1  41   4      135.83      144.01     54.60 o
   1  41   4        8.32        9.99     32.02 o
   3  41   4       20.31      -33.32     33.32 o
  -2  42   4        3.92      -43.82     43.82 o
   0  42   4      147.32      164.56     33.83 o
   2  42   4      113.92       87.85     32.99 o
  -1  43   4      138.13      147.57     49.65 o
   1  43   4       70.10       35.23     33.63 o
  -2  44   4        3.04      -29.77     47.28 o
   0  44   4       54.39       71.00     40.21 o
 -13   1   5       11.66      -15.51     33.92 o
 -11   1   5       20.17       10.83     27.38 o
  -9   1   5      169.08      162.92      9.43 o
  -7   1   5       40.75       35.19      7.70 o
  -5   1   5      326.59      358.53     17.80 o
  -3   1   5       46.98       54.82      4.21 o
  -1   1   5     1737.23     1685.33     45.63 o
   1   1   5      497.40      435.25     18.35 o
   3   1   5      497.56      494.93     18.48 o
   5   1   5      314.52      259.57     17.88 o
   7   1   5      133.23      138.55     15.45 o
   9   1   5      346.30      331.20     22.13 o
  11   1   5       15.23        8.88     14.96 o
 -14   2   5       20.35       10.63     53.41 o
 -12   2   5        4.85        4.45     30.32 o
 -10   2   5      170.67      173.32     15.94 o
  -8   2   5      187.25      174.17     10.04 o
  -6   2   5      150.61      157.55     11.36 o
  -4   2   5      301.06      336.26     11.81 o
  -2   2   5     2630.45     3009.34     73.81 o
   0   2   5     2205.97     2332.45     59.75 o
   2   2   5       21.13        8.16      6.91 o
   4   2   5      195.67      189.87      9.93 o
   6   2   5      561.19      416.06     25.04 o
   8   2   5       27.97        6.70     12.50 o
  10   2   5       35.07       24.98     15.42 o
  12   2   5        4.97      -16.81     16.81 o
 -13   3   5        4.09        8.13     31.37 o
 -11   3   5       36.38       50.94     39.27 o
  -9   3   5      252.44      249.43     14.22 o
  -7   3   5      111.86      122.68      9.79 o
  -5   3   5      965.24     1071.30     47.81 o
  -3   3   5     1982.35     2051.99     57.43 o
  -1   3   5        2.06        4.07      2.97 o
   1   3   5     7503.91     7635.84    210.10 o
   3   3   5      836.00      728.42     31.05 o
   5   3   5      764.87      664.76     33.73 o
   7   3   5      643.44      592.44     26.45 o
   9   3   5      121.81       82.03     14.46 o
  11   3   5       96.74      104.45     18.37 o
 -14   4   5        9.03      -17.70     52.22 o
 -12   4   5        2.43        3.46     43.22 o
 -10   4   5      265.47      251.09     16.22 o
  -8   4   5      316.58      339.05     18.93 o
  -6   4   5      893.52      878.64     39.07 o
  -4   4   5      956.28      896.12     29.25 o
  -2   4   5      895.73      886.81     22.30 o
   0   4   5      254.02      250.65      8.93 o
   2   4   5        5.30       12.38      6.54 o
   4   4   5     1601.02     1682.04     42.84 o
   6   4   5       23.05       37.33     11.08 o
   8   4   5      335.31      322.08     18.66 o
  10   4   5      347.19      344.79     22.99 o
  12   4   5       14.18       20.47     19.70 o
 -13   5   5       74.95       72.99     48.96 o
 -11   5   5       81.95       69.53     39.36 o
  -9   5   5      672.84      660.82     25.53 o
  -7   5   5     2048.85     2032.45     77.32 o
  -5   5   5     2098.22     2098.60     72.68 o
  -3   5   5      467.54      372.19     11.91 o
  -1   5   5     1300.03     1272.73     44.88 o
   1   5   5     1504.65     1578.40     41.38 o
   3   5   5     3073.95     3012.15     92.03 o
   5   5   5     1016.74      881.87     35.01 o
   7   5   5      732.31      796.17     31.46 o
   9   5   5       14.18       -5.71     16.12 o
  11   5   5      123.20      127.63     18.80 o
 -14   6   5       33.38       14.34     46.39 o
 -12   6   5        3.48      -34.22     41.84 o
 -10   6   5       45.21       44.74     11.19 o
  -8   6   5      425.56      473.23     23.58 o
  -6   6   5      246.33      269.13     16.42 o
  -4   6   5      328.40      339.69     13.68 o
  -2   6   5     1205.98     1278.76     31.90 o
   0   6   5     7804.86     7599.97    201.84 o
   2   6   5     1487.26     1443.98     39.24 o
   4   6   5     1481.62     1409.49     42.46 o
   6   6   5     1230.90     1222.76     45.11 o
   8   6   5      996.92      946.43     43.38 o
  10   6   5      553.95      574.37     29.56 o
  12   6   5       74.61       85.42     19.76 o
 -13   7   5        9.12        2.47     46.19 o
 -11   7   5        2.36       12.91     10.24 o
  -9   7   5      100.39      116.00      8.96 o
  -7   7   5      813.85      835.98     33.93 o
  -5   7   5     2673.25     2733.66     94.76 o
  -3   7   5      589.38      523.09     15.75 o
  -1   7   5     1681.45     1762.85     72.18 o
   1   7   5     3065.80     2679.09     88.91 o
   3   7   5     2148.09     2053.45     63.41 o
   5   7   5     2155.77     2090.95     87.08 o
   7   7   5      569.59      532.88     30.19 o
   9   7   5      301.32      296.35     21.59 o
  11   7   5       52.70        6.77     18.72 o
 -14   8   5       10.92       -8.80     51.33 o
 -12   8   5       50.74       43.72     38.28 o
 -10   8   5        9.01       11.24     11.43 o
  -8   8   5      986.56      882.24     33.33 o
  -6   8   5      552.48      540.03     21.33 o
  -4   8   5       44.42       65.66      6.41 o
  -2   8   5     2399.33     2337.24     60.61 o
   0   8   5     1782.51     2076.19     58.24 o
   2   8   5     2411.18     2429.13     65.01 o
   4   8   5     1542.40     1396.93     49.88 o
   6   8   5     1127.69     1098.34     51.27 o
   8   8   5      964.51      982.08     43.47 o
  10   8   5      370.39      394.66     24.61 o
  12   8   5      116.51      115.94     18.99 o
 -13   9   5       16.38       13.65     45.99 o
 -11   9   5       17.20       31.52     11.92 o
  -9   9   5     1084.38     1103.84     43.31 o
  -7   9   5      533.36      559.39     29.89 o
  -5   9   5      788.25      824.43     31.05 o
  -3   9   5     1097.32     1096.47     32.81 o
  -1   9   5     4396.63     4169.18    142.95 o
   1   9   5     5534.94     5655.86    172.61 o
   3   9   5     3230.86     3301.05     98.80 o
   5   9   5      227.75      220.15     13.66 o
   7   9   5      668.68      655.55     30.64 o
   9   9   5      615.36      612.79     29.05 o
  11   9   5      181.97      202.08     19.25 o
 -14  10   5       46.59       70.52     50.94 o
 -12  10   5       63.55       62.35     15.14 o
 -10  10   5       68.51       67.61      8.47 o
  -8  10   5      368.83      347.74     15.35 o
  -6  10   5     1922.15     1877.79     68.91 o
  -4  10   5     3597.86     3380.43    111.59 o
  -2  10   5     1683.83     1807.96     51.55 o
   0  10   5     3499.13     3583.46     95.77 o
   2  10   5     2013.72     1999.54     60.94 o
   4  10   5     1799.50     1875.22     67.42 o
   6  10   5      670.42      672.26     25.59 o
   8  10   5      604.32      566.32     26.47 o
  10  10   5        8.35       -4.75     15.63 o
  12  10   5       94.04      185.03     31.09 o
 -13  11   5        6.92       46.59     46.88 o
 -11  11   5       37.51       11.27     13.09 o
  -9  11   5      541.51      620.01     28.30 o
  -7  11   5      437.93      468.92     24.46 o
  -5  11   5      131.48      106.65      8.29 o
  -3  11   5      335.57      298.83     11.75 o
  -1  11   5      188.18      172.27      7.79 o
   1  11   5     3717.52     3349.91    101.91 o
   3  11   5     1945.66     1801.68     57.03 o
   5  11   5     1651.86     1567.68     66.38 o
   7  11   5      326.22      266.94     18.01 o
   9  11   5      612.35      617.62     29.45 o
  11  11   5      285.69      283.39     20.37 o
 -14  12   5        3.19      -30.56     50.84 o
 -12  12   5       38.78       54.37     13.92 o
 -10  12   5      307.47      330.74     17.10 o
  -8  12   5      105.95       96.76     10.07 o
  -6  12   5      253.99      258.90     13.91 o
  -4  12   5     1786.07     1828.69     60.36 o
  -2  12   5     3081.67     3023.20     79.88 o
   0  12   5     1098.48      985.85     30.88 o
   2  12   5     2040.85     2071.27     60.27 o
   4  12   5     1100.68     1009.93     44.08 o
   6  12   5      341.57      369.33     18.81 o
   8  12   5      424.60      397.45     21.46 o
  10  12   5      133.03      138.03     17.66 o
 -13  13   5       32.66       32.91     24.68 o
 -11  13   5        4.28       18.35     14.38 o
  -9  13   5      410.69      455.24     20.36 o
  -7  13   5      715.89      688.37     28.05 o
  -5  13   5      981.26      916.72     30.58 o
  -3  13   5       49.86       54.99      8.98 o
  -1  13   5     2781.96     2864.46     81.22 o
   1  13   5     1895.83     1875.28     54.17 o
   3  13   5      537.03      520.34     18.74 o
   5  13   5     4240.48     4272.03    149.31 o
   7  13   5      890.94      864.00     34.20 o
   9  13   5      204.83      238.88     17.13 o
  11  13   5       90.25      130.42     18.23 o
 -14  14   5       46.93       32.74     54.89 o
 -12  14   5       24.30       44.77     14.99 o
 -10  14   5      117.98      119.99     11.01 o
  -8  14   5       70.04       52.08      9.66 o
  -6  14   5     3813.33     3942.62    149.88 o
  -4  14   5      584.78      551.93     26.66 o
  -2  14   5      934.82      939.07     30.55 o
   0  14   5     1498.44     1248.34     43.56 o
   2  14   5      890.73      791.16     28.28 o
   4  14   5     1728.50     1759.77     64.57 o
   6  14   5      198.38      166.76     16.75 o
   8  14   5      651.38      648.83     30.59 o
  10  14   5      305.94      286.29     20.37 o
 -13  15   5      141.46      138.15     17.34 o
 -11  15   5       20.09       -1.14      9.43 o
  -9  15   5      241.67      212.06     12.46 o
  -7  15   5      343.94      328.40     16.37 o
  -5  15   5       97.04       91.80     10.02 o
  -3  15   5     2424.53     2329.74     64.32 o
  -1  15   5      500.97      434.67     24.30 o
   1  15   5     2226.64     2059.09     60.91 o
   3  15   5      833.22      817.61     28.33 o
   5  15   5     1240.48     1187.91     49.54 o
   7  15   5      483.67      439.66     21.13 o
   9  15   5       15.76       -1.72     15.85 o
  11  15   5       58.71       41.73     18.29 o
 -12  16   5        6.32       -8.99     16.59 o
 -10  16   5       54.98       66.66     10.66 o
  -8  16   5      192.09      210.78     13.75 o
  -6  16   5      769.22      797.21     32.16 o
  -4  16   5      739.37      637.13     20.42 o
  -2  16   5      303.35      320.18     11.35 o
   0  16   5      592.51      536.28     20.64 o
   2  16   5      285.86      230.57     11.49 o
   4  16   5     2846.88     2509.97     95.71 o
   6  16   5      763.95      746.37     30.61 o
   8  16   5      145.84      166.70     16.34 o
  10  16   5       12.46       16.45     16.12 o
 -13  17   5        4.57        8.24     17.00 o
 -11  17   5       53.27       44.37     10.71 o
  -9  17   5      208.52      222.87     15.33 o
  -7  17   5      705.54      719.44     31.95 o
  -5  17   5     2301.08     2315.55     79.21 o
  -3  17   5      865.57      776.79     24.95 o
  -1  17   5      829.73      767.52     25.50 o
   1  17   5     1631.35     1611.17     47.36 o
   3  17   5      149.28      123.88     12.62 o
   5  17   5      400.68      403.62     17.70 o
   7  17   5      368.61      340.93     19.74 o
   9  17   5      298.51      316.40     20.61 o
  11  17   5       48.15       91.83     18.37 o
 -12  18   5       24.09       27.51     17.73 o
 -10  18   5       23.97       18.55     11.02 o
  -8  18   5      319.41      340.19     18.18 o
  -6  18   5     1129.11     1119.69     46.84 o
  -4  18   5      150.65      123.21      7.83 o
  -2  18   5      486.13      433.31     15.83 o
   0  18   5      791.21      721.23     24.83 o
   2  18   5      243.53      230.59     11.54 o
   4  18   5       97.05      118.00     12.99 o
   6  18   5      804.63      747.94     32.98 o
   8  18   5       38.34       51.05     15.16 o
  10  18   5       20.61        4.68     16.49 o
 -13  19   5       49.95       65.89     19.33 o
 -11  19   5       24.63       27.37     11.64 o
  -9  19   5        7.85       -3.18     10.99 o
  -7  19   5     1146.62     1175.31     49.78 o
  -5  19   5      471.12      485.53     22.51 o
  -3  19   5       53.87       32.55      8.81 o
  -1  19   5      287.34      299.88     12.04 o
   1  19   5      515.07      530.48     18.81 o
   3  19   5       57.81       33.12     10.96 o
   5  19   5      230.96      210.07     15.61 o
   7  19   5      290.29      273.45     18.44 o
   9  19   5      122.34      114.00     17.58 o
 -12  20   5       21.57       20.33     11.25 o
 -10  20   5       51.44       29.62     12.23 o
  -8  20   5       10.46      -11.93     11.93 o
  -6  20   5      211.44      190.29     15.06 o
  -4  20   5       17.79       -4.36      8.66 o
  -2  20   5       40.90       37.35      7.91 o
   0  20   5      560.20      505.61     19.53 o
   2  20   5      133.79      138.35     10.79 o
   4  20   5      432.41      413.30     20.46 o
   6  20   5       72.01       74.22     14.07 o
   8  20   5       11.85       -7.62     15.25 o
  10  20   5       56.72       43.53     17.78 o
 -13  21   5       33.48       21.68     20.47 o
 -11  21   5       31.80       28.32     12.64 o
  -9  21   5      153.56      191.29     14.11 o
  -7  21   5      162.11      162.91     14.73 o
  -5  21   5       23.27       18.84     11.58 o
  -3  21   5      397.25      383.99     17.62 o
  -1  21   5       87.97       95.53      9.80 o
   1  21   5     1116.29     1193.04     36.21 o
   3  21   5      585.90      535.32     25.15 o
   5  21   5      114.20      117.92     14.63 o
   7  21   5      188.74      201.27     17.21 o
   9  21   5       41.74       56.27     17.18 o
 -12  22   5        4.40       -5.13     12.73 o
 -10  22   5        5.01       -4.49     12.92 o
  -8  22   5       67.74       52.35     15.16 o
  -6  22   5      249.22      294.83     20.15 o
  -4  22   5      192.50      211.95     13.52 o
  -2  22   5     1533.15     1435.97     58.45 o
   0  22   5      250.87      291.82     14.11 o
   2  22   5      186.25      157.14     17.56 o
   4  22   5      239.94      249.59     16.38 o
   6  22   5       71.64      102.78     15.06 o
   8  22   5      176.76      161.11     18.86 o
  10  22   5       33.28        3.88     18.20 o
 -11  23   5       45.08       49.88     13.81 o
  -9  23   5       20.48        4.80     14.33 o
  -7  23   5      330.52      300.04     22.38 o
  -5  23   5      484.51      476.08     24.43 o
  -3  23   5       80.63       68.04     13.23 o
  -1  23   5      107.89       90.23     11.99 o
   1  23   5      930.10      945.36     37.71 o
   3  23   5       14.84      -12.05     12.05 o
   5  23   5      368.62      363.57     21.13 o
   7  23   5      137.57      129.80     16.76 o
   9  23   5       40.21       43.58     17.82 o
 -12  24   5       37.57        5.90     15.45 o
 -10  24   5       42.40       40.02     15.26 o
  -8  24   5       94.53       81.01     16.72 o
  -6  24   5      941.41      967.79     48.83 o
  -4  24   5      336.91      332.54     18.28 o
  -2  24   5      223.54      233.75     15.40 o
   0  24   5      460.97      473.09     20.94 o
   2  24   5      346.07      383.43     21.91 o
   4  24   5      480.63      499.14     23.77 o
   6  24   5      198.78      217.46     18.17 o
   8  24   5       51.50       68.16     17.51 o
  10  24   5       47.86       89.25     29.35 o
 -11  25   5       13.29       10.49     16.26 o
  -9  25   5       27.92       27.43     15.15 o
  -7  25   5       26.72       48.14     15.80 o
  -5  25   5       26.10        8.85     17.75 o
  -3  25   5      876.66      889.79     41.36 o
  -1  25   5      214.24      246.61     15.83 o
   1  25   5      150.82      149.81     14.40 o
   3  25   5       24.28        3.73     14.92 o
   5  25   5      260.46      234.58     17.41 o
   7  25   5      296.85      318.48     20.86 o
   9  25   5       34.60        6.63     18.58 o
 -12  26   5       18.06       16.20     16.99 o
 -10  26   5       13.96        6.08     16.30 o
  -8  26   5      252.95      313.52     23.53 o
  -6  26   5      426.13      460.42     36.23 o
  -4  26   5      205.22      202.25     20.38 o
  -2  26   5      291.28      290.41     17.51 o
   0  26   5     1422.23     1508.82     64.46 o
   2  26   5      678.61      649.49     32.93 o
   4  26   5      500.05      518.14     27.52 o
   6  26   5       64.26       57.45     18.27 o
   8  26   5      171.49      182.09     22.23 o
 -11  27   5       40.60       26.38     17.60 o
  -9  27   5       14.09       -6.13     18.35 o
  -7  27   5       31.11       48.83     21.90 o
  -5  27   5       50.91       69.74     16.61 o
  -3  27   5      550.23      547.34     27.49 o
  -1  27   5     1091.71      990.82     40.20 o
   1  27   5      357.95      302.49     22.01 o
   3  27   5      232.95      268.00     19.84 o
   5  27   5      207.60      251.03     21.28 o
   7  27   5       60.02       66.95     18.81 o
   9  27   5       51.13       25.24     21.45 o
 -10  28   5       57.44       53.60     19.70 o
  -8  28   5       55.59       85.82     23.37 o
  -6  28   5       25.66       25.21     31.55 o
  -4  28   5      135.35      144.83     19.96 o
  -2  28   5      534.32      575.02     30.64 o
   0  28   5       14.24       35.10     14.25 o
   2  28   5      457.95      522.10     31.62 o
   4  28   5      160.07      176.86     18.47 o
   6  28   5      282.54      283.13     22.64 o
   8  28   5      147.63      195.01     22.45 o
 -11  29   5      121.86      113.30     21.33 o
  -9  29   5        1.46        3.42     24.96 o
  -7  29   5      105.26      104.43     24.61 o
  -5  29   5      215.75      237.44     28.22 o
  -3  29   5      323.38      300.66     19.76 o
  -1  29   5      239.35      259.57     22.03 o
   1  29   5      657.67      664.52     38.99 o
   3  29   5      182.09      200.71     22.63 o
   5  29   5       95.40      125.28     19.21 o
   7  29   5       69.02       77.10     21.33 o
 -10  30   5       42.58       63.07     28.14 o
  -8  30   5       15.30       15.07     24.54 o
  -6  30   5       47.42       60.44     23.18 o
  -4  30   5       81.41       68.71     19.03 o
  -2  30   5       57.63       56.21     18.28 o
   0  30   5       73.17       63.97     17.77 o
   2  30   5       54.38       61.58     22.49 o
   4  30   5      207.89      234.46     24.90 o
   6  30   5      107.02       72.16     22.67 o
   8  30   5       37.39       33.03     22.06 o
  -9  31   5       11.66        0.49     25.78 o
  -7  31   5      105.99      102.25     25.32 o
  -5  31   5        4.60       -4.10     23.05 o
  -3  31   5      110.18      129.90     19.02 o
  -1  31   5      110.38      129.87     24.04 o
   1  31   5      157.72      170.21     19.77 o
   3  31   5       91.11      111.88     21.32 o
   5  31   5      193.87      215.38     25.59 o
   7  31   5      138.83      182.76     26.88 o
 -10  32   5       43.83       42.12     27.95 o
  -8  32   5       22.97       29.73     26.30 o
  -6  32   5        0.10      -24.51     24.51 o
  -4  32   5      441.64      509.89     32.31 o
  -2  32   5        3.76      -10.44     17.69 o
   0  32   5      124.61      133.80     26.37 o
   2  32   5      169.28      198.31     22.15 o
   4  32   5       58.56       61.83     21.93 o
   6  32   5       29.92      -11.89     29.21 o
  -9  33   5       60.07       89.13     27.85 o
  -7  33   5        1.70       15.26     27.10 o
  -5  33   5       72.72       56.35     25.20 o
  -3  33   5       78.97       65.01     24.86 o
  -1  33   5       28.72       30.03     29.03 o
   1  33   5       39.95       32.47     19.91 o
   3  33   5      110.73      101.92     22.35 o
   5  33   5      122.90      117.77     24.01 o
   7  33   5       32.77       79.19     26.08 o
  -8  34   5       89.05       58.99     28.29 o
  -6  34   5       69.48       92.04     33.08 o
  -4  34   5       26.41       11.37     34.22 o
  -2  34   5      158.74      156.65     27.17 o
   0  34   5      110.78      114.23     27.79 o
   2  34   5       10.23       -7.69     23.28 o
   4  34   5       66.41       60.03     22.29 o
   6  34   5      158.89      168.55     27.45 o
  -7  35   5       23.06        5.13     27.16 o
  -5  35   5      154.44      145.99     42.13 o
  -3  35   5      105.05      147.95     27.41 o
  -1  35   5       12.91      -10.51     24.44 o
   1  35   5       67.46       46.70     26.36 o
   3  35   5       10.08       -0.33     23.00 o
   5  35   5       13.52       22.66     24.39 o
  -8  36   5       79.70       34.10     30.42 o
  -6  36   5       71.97       46.15     53.06 o
  -4  36   5       40.71      -16.32     35.41 o
  -2  36   5       26.09       33.92     38.38 o
   0  36   5       70.36       53.11     25.47 o
   2  36   5       23.60       12.96     27.77 o
   4  36   5      192.09      226.05     26.93 o
  -7  37   5       14.13        8.61     30.42 o
  -5  37   5       59.18       58.26     39.86 o
  -3  37   5       48.04       63.10     41.84 o
  -1  37   5       51.61       11.89     28.11 o
   1  37   5       64.70       59.49     30.76 o
   3  37   5       25.45       21.03     23.82 o
   5  37   5       20.53       67.29     27.24 o
  -6  38   5       27.00       -3.96     38.77 o
  -4  38   5       14.97       21.36     39.86 o
  -2  38   5       14.35        3.66     40.16 o
   0  38   5      142.79      175.97     38.67 o
   2  38   5      192.29      192.48     46.19 o
   4  38   5       31.49       25.77     25.34 o
  -5  39   5       23.27       15.83     40.16 o
  -3  39   5       77.31       37.58     41.74 o
  -1  39   5        1.02      -43.02     43.02 o
   1  39   5       16.39       62.01     32.83 o
   3  39   5       22.58       -6.76     24.99 o
  -2  40   5       17.18       27.30     43.62 o
   0  40   5       14.29       36.79     31.19 o
   2  40   5        6.59        6.02     33.85 o
  -1  41   5       57.15       13.75     46.88 o
   1  41   5      110.74      153.44     38.67 o
  -2  42   5        1.88       42.43     45.60 o
   0  42   5       74.12       99.99     50.15 o
 -10   0   6      219.07      194.39     15.59 o
  -8   0   6      143.32      102.75     14.24 o
  -6   0   6      596.86      610.77     42.59 o
  -4   0   6      407.71      390.90     23.54 o
  -2   0   6      559.27      438.14     17.17 o
   0   0   6     7158.62     7037.35    258.26 o
   2   0   6     5883.60     5658.28    263.68 o
   4   0   6     1990.37     1877.69    100.38 o
   6   0   6     1187.98     1204.71     72.65 o
   8   0   6      682.68      687.66     47.69 o
  10   0   6      485.06      576.33     35.01 o
  -9   1   6      501.29      532.20     25.43 o
  -7   1   6      262.05      262.50     13.66 o
  -5   1   6      505.55      407.50     34.62 o
  -3   1   6     1445.66     1524.36     42.66 o
  -1   1   6     1695.59     1727.07     50.46 o
   1   1   6      260.84      228.20     12.63 o
   3   1   6      795.50      758.88     27.04 o
   5   1   6      469.49      462.17     22.25 o
   7   1   6      631.17      505.91     29.15 o
   9   1   6      435.10      475.52     25.41 o
  11   1   6        1.03      -16.94     16.94 o
 -10   2   6       20.70       36.57      8.60 o
  -8   2   6      407.88      376.93     18.31 o
  -6   2   6     1252.57     1308.35     54.69 o
  -4   2   6      283.63      246.53     10.00 o
  -2   2   6     1394.01     1431.73     34.51 o
   0   2   6      660.73      563.47     19.26 o
   2   2   6     1696.11     1533.35     48.26 o
   4   2   6     2254.19     2126.92     88.07 o
   6   2   6      724.47      748.53     35.44 o
   8   2   6      501.13      486.58     24.07 o
  10   2   6      126.08      156.14     22.76 o
 -11   3   6       23.44       32.03     11.08 o
  -9   3   6      105.61       68.15      9.41 o
  -7   3   6      560.40      610.09     31.15 o
  -5   3   6      151.85      173.15      8.93 o
  -3   3   6     2057.16     2122.54     62.29 o
  -1   3   6     3989.47     3907.58    107.45 o
   1   3   6     2169.13     2052.87     56.36 o
   3   3   6     2300.59     2216.65     74.76 o
   5   3   6      869.76      877.78     37.85 o
   7   3   6      527.12      467.17     23.26 o
   9   3   6      296.14      310.75     20.04 o
  11   3   6      135.70       94.65     21.62 o
 -10   4   6       51.62       55.61      8.94 o
  -8   4   6      199.98      176.62     13.08 o
  -6   4   6     1178.87     1045.12     39.41 o
  -4   4   6      583.61      582.94     21.92 o
  -2   4   6      621.98      674.91     19.46 o
   0   4   6     1135.83     1070.76     32.93 o
   2   4   6       46.44       21.51      7.63 o
   4   4   6      752.94      634.69     29.34 o
   6   4   6      949.43      814.77     35.76 o
   8   4   6      292.84      316.01     19.86 o
  10   4   6       14.97       12.23     19.80 o
 -11   5   6       55.14       81.85     13.10 o
  -9   5   6      453.54      414.28     19.11 o
  -7   5   6      228.85      239.99     14.27 o
  -5   5   6     1279.02     1306.10     41.74 o
  -3   5   6      712.96      699.67     18.90 o
  -1   5   6     1993.59     1981.47     63.07 o
   1   5   6     1160.41     1076.53     29.58 o
   3   5   6     2613.04     2467.85     71.68 o
   5   5   6      245.09      208.21     15.07 o
   7   5   6      525.10      491.44     23.59 o
   9   5   6      151.08      161.48     19.85 o
  11   5   6      152.67      160.21     22.34 o
 -10   6   6      129.28      151.18     11.09 o
  -8   6   6      120.28      145.71     12.02 o
  -6   6   6      127.47      127.31     11.43 o
  -4   6   6      273.09      325.52     13.85 o
  -2   6   6      865.17      782.61     22.90 o
   0   6   6     1336.79     1255.07     41.33 o
   2   6   6      574.85      499.53     20.34 o
   4   6   6      270.88      266.45     13.00 o
   6   6   6       39.98        9.00     13.09 o
   8   6   6       24.61       18.95     16.91 o
  10   6   6      132.72      158.20     21.15 o
 -11   7   6       49.80       71.11     23.00 o
  -9   7   6      163.68      165.00     11.74 o
  -7   7   6       96.34       91.55     10.24 o
  -5   7   6      894.46      859.37     29.49 o
  -3   7   6      655.44      647.56     18.53 o
  -1   7   6      283.59      283.01     13.42 o
   1   7   6     1633.76     1663.19     49.64 o
   3   7   6      125.43      121.64     11.24 o
   5   7   6      297.30      300.80     16.56 o
   7   7   6      451.59      388.70     23.62 o
   9   7   6      126.68      124.91     18.79 o
  11   7   6       54.43       62.26     18.85 o
 -12   8   6       23.99       21.66     17.70 o
 -10   8   6      339.47      340.40     17.56 o
  -8   8   6       36.80       44.93      9.85 o
  -6   8   6      330.51      301.41     15.86 o
  -4   8   6      820.92      826.14     30.55 o
  -2   8   6      146.88      151.50      7.76 o
   0   8   6      673.19      633.72     20.77 o
   2   8   6     1008.42      901.80     29.68 o
   4   8   6      858.51      867.58     33.65 o
   6   8   6       23.58       -2.51     12.40 o
   8   8   6      119.58      152.50     15.73 o
  10   8   6      168.92      194.73     19.30 o
 -11   9   6       26.79       44.29     15.15 o
  -9   9   6      281.26      237.86     14.52 o
  -7   9   6      226.73      249.25     15.10 o
  -5   9   6      275.47      268.86     11.96 o
  -3   9   6      353.24      340.33     12.82 o
  -1   9   6      111.89      110.08      7.90 o
   1   9   6      873.21      916.76     28.05 o
   3   9   6       48.08       17.94     10.13 o
   5   9   6        3.16       -5.23     11.71 o
   7   9   6      303.20      289.88     17.94 o
   9   9   6       42.34       52.74     15.87 o
  11   9   6       16.99       17.73     18.99 o
 -12  10   6        4.16        8.81     14.34 o
 -10  10   6       26.56       18.93     10.12 o
  -8  10   6      228.65      209.71     13.82 o
  -6  10   6      226.32      232.52     14.16 o
  -4  10   6      329.00      340.94     14.49 o
  -2  10   6      332.09      355.97     11.75 o
   0  10   6      522.07      447.31     18.84 o
   2  10   6      167.12      208.76     10.52 o
   4  10   6       22.53       23.78     11.23 o
   6  10   6       95.71       59.60     13.62 o
   8  10   6      127.41      115.03     16.50 o
  10  10   6       37.85       60.29     17.32 o
 -11  11   6       62.64       65.88     17.91 o
  -9  11   6      128.37      130.30     11.79 o
  -7  11   6      200.07      182.58     13.77 o
  -5  11   6      120.47      128.84      8.89 o
  -3  11   6       19.24        8.43      6.92 o
  -1  11   6      700.13      748.07     24.46 o
   1  11   6       20.24       34.09      7.81 o
   3  11   6      389.15      333.12     17.90 o
   5  11   6      310.23      272.59     17.56 o
   7  11   6      297.33      300.90     18.31 o
   9  11   6        6.62        4.87     16.68 o
 -12  12   6       83.03      101.71     17.62 o
 -10  12   6      116.68      111.86     11.68 o
  -8  12   6      103.55      130.70     12.08 o
  -6  12   6      232.40      225.12     14.74 o
  -4  12   6      651.69      656.94     25.48 o
  -2  12   6      805.35      781.05     23.46 o
   0  12   6     1118.22     1131.29     38.29 o
   2  12   6      376.17      408.31     14.84 o
   4  12   6      773.64      810.88     33.67 o
   6  12   6       46.42       51.98     13.58 o
   8  12   6      301.07      294.51     19.69 o
  10  12   6       92.59      112.98     18.53 o
 -13  13   6        4.34      -12.94     16.62 o
 -11  13   6       22.70       34.90     10.09 o
  -9  13   6      309.56      286.98     16.53 o
  -7  13   6      127.77      175.36     13.60 o
  -5  13   6      215.72      192.49     12.85 o
  -3  13   6      628.97      661.98     23.30 o
  -1  13   6      213.78      199.56     11.92 o
   1  13   6      727.48      781.33     24.38 o
   3  13   6      103.42       94.63     12.09 o
   5  13   6      608.04      503.99     25.31 o
   7  13   6      113.48      107.87     14.99 o
   9  13   6       81.06       71.09     17.79 o
 -12  14   6        2.34       10.89     17.76 o
 -10  14   6       71.44       89.12     17.00 o
  -8  14   6       26.65       28.85     11.31 o
  -6  14   6      769.53      734.89     30.78 o
  -4  14   6      875.87      841.10     27.84 o
  -2  14   6      105.06      110.32      8.74 o
   0  14   6      381.68      392.29     18.93 o
   2  14   6      263.47      306.26     13.93 o
   4  14   6      376.72      383.58     17.25 o
   6  14   6      464.33      426.81     22.42 o
   8  14   6      240.09      272.88     19.10 o
  10  14   6       99.12      115.09     19.23 o
 -13  15   6       11.01       10.67     18.59 o
 -11  15   6       70.22       48.84     11.64 o
  -9  15   6       77.09       91.58     12.55 o
  -7  15   6      100.80       98.28     12.27 o
  -5  15   6     1497.35     1569.32     61.87 o
  -3  15   6      223.01      254.47     11.53 o
  -1  15   6     2842.59     3023.07     96.40 o
   1  15   6      705.25      715.45     22.72 o
   3  15   6      440.40      469.61     22.78 o
   5  15   6      558.75      559.94     28.20 o
   7  15   6      122.02      110.57     16.33 o
   9  15   6       47.43       68.05     17.26 o
 -12  16   6       74.32       80.37     20.77 o
 -10  16   6       28.08       35.44     12.04 o
  -8  16   6        9.82       14.31     12.25 o
  -6  16   6      315.64      294.47     16.38 o
  -4  16   6      378.44      482.67     19.60 o
  -2  16   6       40.67       44.46      9.59 o
   0  16   6     1120.40     1161.07     40.55 o
   2  16   6      668.45      686.81     30.33 o
   4  16   6      199.07      187.99     13.78 o
   6  16   6      617.73      631.00     29.78 o
   8  16   6      276.55      307.00     20.37 o
  10  16   6       61.82       64.83     19.04 o
 -13  17   6       28.96       22.41     19.61 o
 -11  17   6       93.74      106.32     13.19 o
  -9  17   6       87.33       79.75     13.17 o
  -7  17   6      433.62      485.10     25.88 o
  -5  17   6      261.14      293.18     15.87 o
  -3  17   6     1104.77     1095.88     36.13 o
  -1  17   6      366.46      409.43     17.98 o
   1  17   6      224.70      232.53     11.49 o
   3  17   6     1678.53     1684.03     63.20 o
   5  17   6     1137.76     1161.52     45.35 o
   7  17   6      194.55      193.62     18.08 o
   9  17   6      199.35      222.44     20.51 o
 -12  18   6        5.61       14.29     20.43 o
 -10  18   6      192.21      223.84     15.66 o
  -8  18   6       25.21       39.38     13.05 o
  -6  18   6      207.98      207.92     15.06 o
  -4  18   6      427.31      455.94     22.52 o
  -2  18   6      697.30      718.96     29.50 o
   0  18   6     1692.27     1784.79     57.91 o
   2  18   6      179.88      175.73     14.45 o
   4  18   6      152.98      175.07     15.19 o
   6  18   6      148.34      148.84     16.36 o
   8  18   6      102.38      125.28     17.74 o
  10  18   6       87.22       73.95     19.51 o
 -11  19   6        5.73       29.06     19.86 o
  -9  19   6       33.84       42.48     17.06 o
  -7  19   6      296.68      307.44     23.93 o
  -5  19   6      510.14      474.13     22.63 o
  -3  19   6      207.76      207.70     15.34 o
  -1  19   6      325.66      371.39     18.07 o
   1  19   6      145.17      151.87     12.96 o
   3  19   6     1206.47     1199.65     47.21 o
   5  19   6      109.38       92.60     15.46 o
   7  19   6      826.08      836.10     37.11 o
   9  19   6      179.11      185.95     20.77 o
 -12  20   6       12.46       10.17     13.01 o
 -10  20   6       24.33       33.46     14.24 o
  -8  20   6      251.41      328.57     22.02 o
  -6  20   6      154.38      206.45     20.34 o
  -4  20   6     1385.23     1486.72     63.50 o
  -2  20   6      290.80      331.27     17.79 o
   0  20   6      393.12      409.32     18.24 o
   2  20   6      277.97      291.25     19.95 o
   4  20   6     1594.09     1558.62     59.02 o
   6  20   6      220.93      238.55     18.23 o
   8  20   6       73.06       75.22     18.50 o
 -11  21   6       10.82       37.27     14.38 o
  -9  21   6       18.83       17.76     16.13 o
  -7  21   6       14.75       17.04     15.91 o
  -5  21   6     1841.04     1829.56     82.20 o
  -3  21   6      243.72      191.31     14.57 o
  -1  21   6      619.42      571.53     26.13 o
   1  21   6      366.21      335.17     22.17 o
   3  21   6      774.14      794.38     36.00 o
   5  21   6      323.24      368.98     22.08 o
   7  21   6      182.89      211.71     21.24 o
   9  21   6       67.78       78.76     20.92 o
 -12  22   6       16.82       33.03     14.45 o
 -10  22   6        9.36       41.87     17.19 o
  -8  22   6        5.08       -4.34     16.29 o
  -6  22   6      116.79      117.49     21.61 o
  -4  22   6       45.31       83.93     16.50 o
  -2  22   6      729.82      664.05     26.62 o
   0  22   6      147.67      158.73     17.77 o
   2  22   6      390.70      396.15     26.99 o
   4  22   6      274.53      293.00     20.67 o
   6  22   6      641.55      641.84     33.39 o
   8  22   6       92.82       60.05     20.08 o
 -11  23   6       13.05       17.25     17.64 o
  -9  23   6       46.58       42.67     17.29 o
  -7  23   6        9.69       15.78     16.17 o
  -5  23   6      606.41      685.23     48.35 o
  -3  23   6      405.62      413.70     21.60 o
  -1  23   6       46.22       51.14     11.93 o
   1  23   6      135.13      125.75     18.91 o
   3  23   6      609.41      609.72     31.70 o
   5  23   6      969.63      979.07     44.77 o
   7  23   6      121.42      101.48     19.27 o
   9  23   6       68.18       74.73     22.35 o
 -10  24   6       18.81       44.48     18.30 o
  -8  24   6       69.09       44.68     17.91 o
  -6  24   6      110.53      149.73     24.04 o
  -4  24   6      372.43      336.86     22.36 o
  -2  24   6      230.32      208.78     17.49 o
   0  24   6      218.67      210.72     18.50 o
   2  24   6      207.88      190.54     19.28 o
   4  24   6      124.78      119.68     17.63 o
   6  24   6       11.04       10.88     18.76 o
   8  24   6       79.00       80.80     22.04 o
 -11  25   6       36.97        4.30     18.81 o
  -9  25   6       39.57       57.32     18.20 o
  -7  25   6      134.72      131.86     23.89 o
  -5  25   6      208.29      147.56     23.87 o
  -3  25   6       69.60       72.84     14.79 o
  -1  25   6      225.77      221.46     16.80 o
   1  25   6      262.15      231.93     21.48 o
   3  25   6       80.73       80.65     18.66 o
   5  25   6      281.58      307.67     26.90 o
   7  25   6      210.11      195.74     22.46 o
 -10  26   6       26.24       19.67     19.24 o
  -8  26   6       24.04       -1.49     22.74 o
  -6  26   6      101.38      103.91     24.53 o
  -4  26   6      133.65      159.75     19.63 o
  -2  26   6       13.01        2.88     14.59 o
   0  26   6       81.47       52.28     18.05 o
   2  26   6      281.96      261.49     22.11 o
   4  26   6      200.03      229.88     24.27 o
   6  26   6       81.25       79.72     22.74 o
   8  26   6       31.94       47.03     24.36 o
 -11  27   6        4.43       10.94     20.51 o
  -9  27   6       21.80       31.47     25.24 o
  -7  27   6       32.64        9.37     23.17 o
  -5  27   6       46.50       56.83     23.01 o
  -3  27   6      163.25      177.63     20.03 o
  -1  27   6      200.52      184.06     17.30 o
   1  27   6      106.04       80.73     18.79 o
   3  27   6       17.91        7.08     20.29 o
   5  27   6       50.50       40.07     21.06 o
   7  27   6       25.04       23.97     23.36 o
 -10  28   6       54.88       53.40     46.24 o
  -8  28   6       25.96        9.67     24.14 o
  -6  28   6       81.33       80.66     24.32 o
  -4  28   6      103.62       98.95     19.75 o
  -2  28   6      137.61      128.69     20.10 o
   0  28   6      311.13      338.24     29.37 o
   2  28   6      253.29      230.36     23.38 o
   4  28   6      127.80      156.44     21.27 o
   6  28   6      105.74      100.28     23.93 o
  -9  29   6      168.26      163.41     28.01 o
  -7  29   6       57.54       61.70     39.71 o
  -5  29   6      145.49      155.41     26.30 o
  -3  29   6       15.38       21.18     18.25 o
  -1  29   6       78.34       54.81     23.65 o
   1  29   6       93.39       79.33     20.54 o
   3  29   6      109.88      124.93     24.57 o
   5  29   6       77.96       80.61     22.54 o
   7  29   6       47.81       86.55     26.54 o
 -10  30   6        4.59        8.07     27.34 o
  -8  30   6       40.71       68.01     37.49 o
  -6  30   6       34.42       43.01     24.65 o
  -4  30   6      212.30      178.80     35.80 o
  -2  30   6      140.74      137.42     21.04 o
   0  30   6        4.26        9.16     19.63 o
   2  30   6       10.98        9.33     20.05 o
   4  30   6      102.96       68.18     21.92 o
   6  30   6      223.29      260.39     29.01 o
  -9  31   6       78.39       71.36     27.46 o
  -7  31   6       65.50       64.64     26.36 o
  -5  31   6       55.65       70.73     54.20 o
  -3  31   6        5.91        5.00     24.06 o
  -1  31   6       93.14      108.61     28.98 o
   1  31   6       53.77       58.68     21.35 o
   3  31   6       52.29       33.78     22.02 o
   5  31   6      110.68      151.65     26.27 o
  -8  32   6       26.44       12.52     32.99 o
  -6  32   6      109.74      123.20     28.39 o
  -4  32   6       62.27      105.53     35.61 o
  -2  32   6        9.70       31.06     36.99 o
   0  32   6       69.21       68.73     20.57 o
   2  32   6      171.54      162.00     22.34 o
   4  32   6      145.08      172.05     26.24 o
   6  32   6       27.05       17.22     26.24 o
  -7  33   6       17.87        0.57     27.39 o
  -5  33   6        4.27       -3.02     26.78 o
  -3  33   6      156.47      194.98     41.00 o
  -1  33   6       96.62      142.15     28.93 o
   1  33   6       50.98       96.32     21.17 o
   3  33   6       15.78       18.22     22.94 o
   5  33   6       48.21       83.47     26.24 o
  -8  34   6        4.26      -28.35     28.35 o
  -6  34   6       11.49       51.42     26.84 o
  -4  34   6       48.59       65.48     37.98 o
  -2  34   6       30.44       31.75     39.46 o
   0  34   6       96.67      129.11     29.43 o
   2  34   6        4.06        6.31     22.61 o
   4  34   6       30.03       24.30     24.73 o
  -7  35   6       69.10       80.33     33.83 o
  -5  35   6       48.29       45.89     38.18 o
  -3  35   6        9.98       17.31     38.67 o
  -1  35   6       42.38       55.15     35.80 o
   1  35   6       48.84       25.86     21.88 o
   3  35   6      192.69      195.78     27.26 o
  -6  36   6       77.29       68.05     39.76 o
  -4  36   6       12.53       -3.26     38.77 o
  -2  36   6      102.24      107.41     44.11 o
   0  36   6       14.45       13.16     29.87 o
   2  36   6       10.89      -23.39     23.39 o
   4  36   6        8.24      -19.82     25.70 o
  -5  37   6       83.89       32.14     40.26 o
  -1  37   6       26.88       -7.91     44.61 o
   1  37   6       12.69       23.08     31.79 o
   3  37   6      113.34       98.22     27.58 o
  -2  38   6       13.82       31.35     45.20 o
   0  38   6       64.27      114.16     33.48 o
   2  38   6       52.73       82.97     33.88 o
  -1  39   6       19.40       10.39     46.39 o
   1  39   6       42.73       15.32     34.23 o
  -2  40   6       76.37       96.04     51.43 o
   0  40   6        1.76      -30.66     48.76 o
 -11   1   7        3.48        1.83      9.61 o
  -9   1   7       25.67       34.42     11.13 o
  -7   1   7      374.03      346.14     18.32 o
  -5   1   7      277.15      270.73     12.62 o
  -3   1   7      283.91      295.75     10.23 o
  -1   1   7       59.61       67.88      6.71 o
   1   1   7      891.59      862.13     26.02 o
   3   1   7     1276.04     1266.66     55.12 o
   5   1   7      368.26      337.03     21.85 o
   7   1   7        7.54       27.63     15.78 o
   9   1   7       65.44       51.75     16.72 o
 -10   2   7       88.37      116.95     11.82 o
  -8   2   7      460.92      467.78     24.10 o
  -6   2   7      143.13      145.83     12.89 o
  -4   2   7       61.40       46.48      5.72 o
  -2   2   7      196.35      219.71      9.14 o
   0   2   7     1471.37     1424.21     39.21 o
   2   2   7     1380.42     1302.73     46.56 o
   4   2   7      337.06      298.83     17.40 o
   6   2   7      119.71       93.48     15.24 o
   8   2   7      120.61      118.28     17.97 o
  10   2   7       95.77       76.83     20.38 o
 -11   3   7       20.91       28.69      9.92 o
  -9   3   7       35.24       14.34     10.87 o
  -7   3   7      600.69      607.29     26.42 o
  -5   3   7      642.18      642.93     25.27 o
  -3   3   7      627.52      610.13     18.61 o
  -1   3   7      117.24      117.65      7.85 o
   1   3   7      317.88      356.30     12.60 o
   3   3   7      707.96      741.63     27.82 o
   5   3   7      419.87      429.30     21.91 o
   7   3   7       42.33       57.17     15.79 o
   9   3   7        5.91        3.99     18.40 o
 -12   4   7       25.49       33.23     18.30 o
 -10   4   7      290.03      314.97     16.64 o
  -8   4   7      259.17      274.06     15.94 o
  -6   4   7      299.56      323.19     19.02 o
  -4   4   7      130.32      123.38      6.70 o
  -2   4   7      532.94      575.22     19.67 o
   0   4   7     1863.57     1835.93     55.29 o
   2   4   7      661.83      617.55     22.45 o
   4   4   7      125.15      157.99     12.87 o
   6   4   7      234.24      219.69     18.01 o
   8   4   7      144.28      143.55     18.12 o
  10   4   7       31.57       19.46     21.89 o
 -11   5   7       97.03      117.20     11.39 o
  -9   5   7      215.44      198.81     14.41 o
  -7   5   7      144.18      167.54     13.75 o
  -5   5   7       64.46       70.92      9.31 o
  -3   5   7      448.50      466.00     15.54 o
  -1   5   7      137.07      141.45     10.58 o
   1   5   7      139.83      135.48     10.07 o
   3   5   7        1.77      -11.04     11.04 o
   5   5   7       97.25       45.38     12.72 o
   7   5   7      104.24      127.10     18.72 o
   9   5   7       72.99       76.74     20.96 o
 -12   6   7        4.72       13.53     15.92 o
 -10   6   7      144.22      137.21     12.42 o
  -8   6   7      156.60      152.11     12.83 o
  -6   6   7      207.38      189.50     13.32 o
  -4   6   7      282.93      330.20     14.01 o
  -2   6   7      945.30      963.70     32.01 o
   0   6   7     1557.42     1515.88     48.38 o
   2   6   7      478.24      480.48     20.44 o
   4   6   7      405.54      405.46     19.42 o
   6   6   7      573.61      544.66     26.01 o
   8   6   7      236.80      253.52     19.58 o
  10   6   7      100.92      105.74     20.48 o
 -11   7   7       68.40       90.68     11.31 o
  -9   7   7        2.72        9.41     11.22 o
  -7   7   7      342.18      367.29     20.50 o
  -5   7   7     1245.16     1369.36     53.21 o
  -3   7   7      110.01      139.47      8.26 o
  -1   7   7      683.94      678.77     27.50 o
   1   7   7      337.60      317.10     14.26 o
   3   7   7      410.71      429.75     21.11 o
   5   7   7      292.09      271.33     18.20 o
   7   7   7      316.42      322.95     20.96 o
   9   7   7       14.79        6.92     17.68 o
 -12   8   7        8.96       11.99     18.89 o
 -10   8   7       81.56      128.18     12.52 o
  -8   8   7       14.42       25.82     11.54 o
  -6   8   7      219.31      170.86     13.41 o
  -4   8   7     1260.17     1221.47     41.10 o
  -2   8   7      850.54      832.72     31.10 o
   0   8   7     1444.38     1290.94     39.81 o
   2   8   7      941.86     1007.92     40.20 o
   4   8   7      774.77      752.36     32.49 o
   6   8   7      459.02      452.00     22.63 o
   8   8   7      296.16      306.50     21.37 o
  10   8   7      215.53      231.61     22.70 o
 -11   9   7        1.24       25.00     11.24 o
  -9   9   7       10.61       34.50     11.97 o
  -7   9   7      635.06      645.58     29.05 o
  -5   9   7       34.24       25.97     10.35 o
  -3   9   7      197.74      234.29     11.30 o
  -1   9   7     1723.43     1719.48     59.91 o
   1   9   7     1096.38     1137.04     38.88 o
   3   9   7      592.47      588.19     26.13 o
   5   9   7      388.03      360.90     20.39 o
   7   9   7      373.74      374.02     22.70 o
   9   9   7       48.74       30.62     18.84 o
 -12  10   7       21.79       16.77     17.18 o
 -10  10   7      108.02      127.42     12.88 o
  -8  10   7       97.32       95.07     12.87 o
  -6  10   7      114.12      167.33     14.29 o
  -4  10   7      834.48      847.26     29.30 o
  -2  10   7      461.99      543.50     24.49 o
   0  10   7      173.47      207.89     12.54 o
   2  10   7      321.51      286.47     15.48 o
   4  10   7      938.40      885.68     38.90 o
   6  10   7      264.39      272.62     18.23 o
   8  10   7      299.26      342.23     22.43 o
 -13  11   7        8.56      -10.24     15.23 o
 -11  11   7       36.96       44.99     11.66 o
  -9  11   7      383.98      415.23     21.79 o
  -7  11   7      581.52      624.30     29.60 o
  -5  11   7      410.49      342.61     17.72 o
  -3  11   7      718.58      683.94     26.03 o
  -1  11   7     2491.48     2258.37     76.60 o
   1  11   7     1520.27     1553.04     52.69 o
   3  11   7     1031.60     1005.34     38.87 o
   5  11   7      551.19      575.71     27.34 o
   7  11   7      342.08      343.89     20.52 o
   9  11   7      270.82      300.54     22.76 o
 -12  12   7       90.12       92.59     19.63 o
 -10  12   7       30.64       17.63     12.84 o
  -8  12   7       30.49       16.99     12.31 o
  -6  12   7      980.75     1122.84     48.09 o
  -4  12   7      207.21      209.86     13.49 o
  -2  12   7     1534.91     1559.32     59.96 o
   0  12   7      173.05      142.52     14.60 o
   2  12   7      406.81      382.83     20.89 o
   4  12   7      323.50      374.60     19.50 o
   6  12   7      397.17      386.36     22.40 o
   8  12   7      132.45      144.92     18.46 o
 -13  13   7       66.24       72.45     21.66 o
 -11  13   7      186.28      191.59     14.77 o
  -9  13   7        6.04       23.05     13.07 o
  -7  13   7       58.31       35.88     12.35 o
  -5  13   7       88.65      117.83     16.55 o
  -3  13   7      857.72      863.28     31.91 o
  -1  13   7      738.87      669.21     25.51 o
   1  13   7      410.81      322.51     20.51 o
   3  13   7       93.64       87.41     15.08 o
   5  13   7      259.89      225.71     16.99 o
   7  13   7      204.98      218.75     19.29 o
   9  13   7      441.48      455.08     28.79 o
 -12  14   7       44.25       52.51     14.10 o
 -10  14   7       27.09       47.86     13.27 o
  -8  14   7      120.16      127.20     14.25 o
  -6  14   7      168.59      226.26     19.25 o
  -4  14   7      157.81      187.55     14.71 o
  -2  14   7      282.24      282.75     15.10 o
   0  14   7      156.25      169.50     13.24 o
   2  14   7      314.97      296.41     21.97 o
   4  14   7      263.29      235.96     18.70 o
   6  14   7      671.41      749.43     38.54 o
   8  14   7        3.35       -7.22     20.07 o
 -11  15   7       23.38       37.52     13.19 o
  -9  15   7       28.11       51.72     13.85 o
  -7  15   7      110.41       62.23     13.47 o
  -5  15   7      478.84      522.46     32.13 o
  -3  15   7      310.64      350.92     18.07 o
  -1  15   7      251.64      240.05     14.45 o
   1  15   7       92.18      103.74     16.31 o
   3  15   7      741.69      673.72     32.99 o
   5  15   7      136.73      154.57     18.04 o
   7  15   7       87.87       80.41     19.96 o
   9  15   7      125.64      176.61     22.67 o
 -12  16   7       30.03       31.64     12.42 o
 -10  16   7       17.88       29.54     13.93 o
  -8  16   7       25.32       17.36     13.11 o
  -6  16   7      120.32      125.09     17.01 o
  -4  16   7      474.59      415.13     34.34 o
  -2  16   7      714.42      628.86     26.60 o
   0  16   7      208.82      226.37     15.20 o
   2  16   7      167.43      182.75     25.68 o
   4  16   7      126.00      140.50     16.79 o
   6  16   7       38.38       76.81     17.94 o
   8  16   7       79.23       69.09     20.91 o
 -11  17   7       17.19       18.84     13.61 o
  -9  17   7       38.82       32.51     14.08 o
  -7  17   7       59.12       56.89     15.73 o
  -5  17   7      238.33      181.26     21.98 o
  -3  17   7       77.68       59.35     12.15 o
  -1  17   7       41.47       35.43     11.66 o
   1  17   7     1003.28      992.24     48.90 o
   3  17   7      442.61      432.77     27.73 o
   5  17   7      289.35      206.41     20.61 o
   7  17   7      112.60       89.92     19.48 o
   9  17   7        7.51        1.91     25.06 o
 -12  18   7       52.97       54.32     13.67 o
 -10  18   7       76.30       92.88     15.40 o
  -8  18   7      226.42      242.02     20.36 o
  -6  18   7       57.73       40.62     21.56 o
  -4  18   7      488.21      482.54     27.16 o
  -2  18   7      179.03      154.18     13.42 o
   0  18   7       28.87       28.38     13.57 o
   2  18   7      311.13      258.04     22.05 o
   4  18   7      398.95      372.34     32.67 o
   6  18   7      309.98      297.52     22.80 o
   8  18   7      112.10      118.16     25.83 o
 -11  19   7        4.59       14.76     14.60 o
  -9  19   7       78.92       76.35     17.51 o
  -7  19   7       71.21       71.69     17.08 o
  -5  19   7      631.65      569.17     50.79 o
  -3  19   7       24.21       15.29     11.74 o
  -1  19   7      202.07      172.24     14.71 o
   1  19   7      135.70      125.96     17.27 o
   3  19   7      157.63      144.26     21.32 o
   5  19   7       84.03       87.84     21.82 o
   7  19   7      166.86      125.23     24.55 o
 -10  20   7       33.30       67.87     19.74 o
  -8  20   7       27.57       21.03     17.98 o
  -6  20   7      115.45      143.69     22.86 o
  -4  20   7      125.00      147.62     18.47 o
  -2  20   7      251.46      235.60     15.37 o
   0  20   7       24.07        8.91     14.04 o
   2  20   7       12.79       16.21     18.35 o
   4  20   7       78.59       77.98     21.21 o
   6  20   7      188.90      177.03     23.13 o
   8  20   7       79.64      130.86     26.26 o
 -11  21   7       12.77       34.37     18.19 o
  -9  21   7       60.93       67.51     18.18 o
  -7  21   7       28.07       30.78     22.76 o
  -5  21   7      111.07       95.05     22.25 o
  -3  21   7       15.46       11.54     14.07 o
  -1  21   7      189.47      172.66     16.43 o
   1  21   7       80.87      130.91     20.27 o
   3  21   7       58.18       62.44     19.34 o
   5  21   7      196.76      218.70     23.77 o
   7  21   7       33.81       47.71     23.39 o
 -10  22   7        5.44       27.90     17.94 o
  -8  22   7       63.73       51.04     24.29 o
  -6  22   7      303.03      306.60     30.04 o
  -4  22   7       17.71       -4.24     17.00 o
  -2  22   7       61.09       39.93     13.05 o
   0  22   7      181.88      230.38     21.31 o
   2  22   7      211.16      274.96     22.71 o
   4  22   7       86.67      110.35     21.15 o
   6  22   7       40.89       40.34     27.26 o
   8  22   7      126.54      103.05     28.77 o
 -11  23   7        7.60      -18.36     18.36 o
  -9  23   7       29.67       47.49     19.43 o
  -7  23   7        1.48       14.75     37.78 o
  -5  23   7      314.71      313.23     31.30 o
  -3  23   7      154.54      149.03     20.44 o
  -1  23   7      138.76      135.63     16.94 o
   1  23   7       22.95       44.20     19.15 o
   3  23   7      242.85      264.56     24.89 o
   5  23   7      273.35      266.21     26.16 o
   7  23   7      140.09      146.30     26.81 o
 -10  24   7       39.39       51.67     20.38 o
  -8  24   7       76.70       76.48     24.09 o
  -6  24   7       81.44       73.56     24.97 o
  -4  24   7      171.03      204.62     26.62 o
  -2  24   7       23.99       18.81     15.19 o
   0  24   7      383.84      414.97     27.27 o
   2  24   7      143.76      160.44     22.61 o
   4  24   7        8.86       -1.88     22.17 o
   6  24   7       19.06        2.41     23.02 o
  -9  25   7       56.87       56.22     24.97 o
  -7  25   7       21.78        1.17     24.10 o
  -5  25   7      357.05      386.08     34.02 o
  -3  25   7       82.24      103.54     21.09 o
  -1  25   7      117.26      171.39     17.31 o
   1  25   7       97.45      146.79     21.24 o
   3  25   7       46.62       49.59     20.10 o
   5  25   7      314.34      369.43     29.94 o
   7  25   7      237.25      270.60     29.24 o
 -10  26   7       29.78       -5.09     26.24 o
  -8  26   7       94.18      153.36     26.33 o
  -6  26   7       59.17       55.63     24.92 o
  -4  26   7       98.03       69.68     24.41 o
  -2  26   7      153.64      169.58     21.58 o
   0  26   7       16.26       31.61     19.58 o
   2  26   7      131.02      203.51     23.28 o
   4  26   7       95.58       75.70     23.67 o
   6  26   7        8.86       17.49     23.79 o
  -9  27   7      110.69       78.43     26.65 o
  -7  27   7       30.27       41.69     26.36 o
  -5  27   7       15.73       -3.08     39.66 o
  -3  27   7      216.00      238.54     28.86 o
  -1  27   7      238.59      298.99     24.74 o
   1  27   7       63.99       79.13     21.75 o
   3  27   7       60.00       55.09     22.99 o
   5  27   7      105.89      113.52     38.30 o
  -8  28   7      118.04       82.85     28.59 o
  -6  28   7       62.41       80.21     26.09 o
  -4  28   7      125.55      104.37     26.53 o
  -2  28   7       88.30      111.30     26.52 o
   0  28   7      277.89      315.06     24.88 o
   2  28   7      109.70      106.15     23.73 o
   4  28   7       99.40      107.41     23.52 o
   6  28   7       45.77       49.10     26.21 o
  -9  29   7        0.00        4.97     28.29 o
  -7  29   7      140.42      157.41     29.77 o
  -5  29   7       24.94       44.51     26.46 o
  -3  29   7       52.46       83.17     26.92 o
  -1  29   7      136.83      169.42     22.20 o
   1  29   7       24.71       -3.56     25.39 o
   3  29   7      295.13      287.61     28.35 o
   5  29   7       68.04       84.60     26.63 o
  -8  30   7       51.10       47.55     27.72 o
  -6  30   7        0.83       29.95     26.53 o
  -4  30   7      103.42       84.66     38.28 o
  -2  30   7       54.17      101.08     39.66 o
   0  30   7       37.00       25.29     21.55 o
   2  30   7      190.94      227.83     27.02 o
   4  30   7       21.18       38.81     23.48 o
  -7  31   7       48.66       33.68     27.47 o
  -5  31   7       69.23       74.26     28.47 o
  -3  31   7        2.03      -27.79     38.57 o
  -1  31   7       29.95       41.95     27.19 o
   1  31   7      146.12      147.19     23.28 o
   3  31   7      125.68      179.34     25.00 o
   5  31   7       11.12        6.71     25.62 o
  -8  32   7       23.18       36.95     42.33 o
  -6  32   7       71.29      104.08     30.18 o
  -4  32   7      111.87      198.41     42.43 o
  -2  32   7       34.93       42.63     39.96 o
   0  32   7        4.17        9.15     22.53 o
   2  32   7        8.23       48.38     23.95 o
   4  32   7      173.39      214.88     28.32 o
  -7  33   7       62.64       82.66     31.36 o
  -5  33   7       11.09       19.78     40.95 o
  -1  33   7       47.22       52.32     42.13 o
   1  33   7       76.68       82.43     24.89 o
   3  33   7       10.59        0.42     24.84 o
  -6  34   7      110.87      141.44     45.20 o
  -4  34   7      263.89      302.56     48.56 o
  -2  34   7       17.80       14.74     45.30 o
   0  34   7      100.19       97.10     31.26 o
   2  34   7      171.71      180.08     27.34 o
  -5  35   7        6.46        2.47     41.94 o
  -1  35   7       29.66        4.25     45.30 o
   1  35   7      109.54      133.64     26.87 o
  -2  36   7       69.76       13.15     45.30 o
   0  36   7        1.33       37.29     47.97 o
  -1  37   7        3.39      -30.46     47.57 o
 -12   0   8       99.89      146.22     17.41 o
 -10   0   8      133.89      136.27     19.48 o
  -8   0   8      146.05      135.56     20.56 o
  -6   0   8      160.50      114.76     22.80 o
  -4   0   8     1399.78     1126.43     51.37 o
  -2   0   8     1543.14     1647.50     65.49 o
   0   0   8      273.59      303.80     18.89 o
   2   0   8      188.99      182.38     17.55 o
   4   0   8      446.20      443.74     35.74 o
   6   0   8      665.51      737.56     51.48 o
   8   0   8      126.61      128.29     32.06 o
 -11   1   8       16.04       33.57     12.23 o
  -9   1   8      171.27      223.60     16.56 o
  -7   1   8       36.76       37.60     13.24 o
  -5   1   8      446.25      478.33     37.24 o
  -3   1   8      499.67      605.16     22.30 o
  -1   1   8      179.42      146.29      9.14 o
   1   1   8      786.36      792.68     30.32 o
   3   1   8      337.97      347.34     22.60 o
   5   1   8       48.09       41.33     21.89 o
   7   1   8       65.79       74.10     20.13 o
   9   1   8       91.54       64.39     23.10 o
 -12   2   8       43.24       68.46     11.27 o
 -10   2   8       22.93       23.16     12.85 o
  -8   2   8       44.58       58.21     13.28 o
  -6   2   8       79.41      109.92     13.99 o
  -4   2   8      159.24      134.92      9.49 o
  -2   2   8     1411.65     1471.97     44.32 o
   0   2   8       91.66       76.95      9.53 o
   2   2   8      670.11      705.40     33.40 o
   4   2   8      649.06      606.75     31.16 o
   6   2   8      397.30      389.16     28.90 o
   8   2   8       87.46       87.37     21.50 o
 -11   3   8       28.06       21.84     12.57 o
  -9   3   8       73.64       75.42     13.54 o
  -7   3   8      196.02      160.18     14.40 o
  -5   3   8      230.10      225.78     24.33 o
  -3   3   8      125.98      106.29      8.42 o
  -1   3   8      188.23      189.55     11.84 o
   1   3   8      406.22      441.13     23.98 o
   3   3   8      323.50      339.22     20.18 o
   5   3   8      436.91      426.16     25.33 o
   7   3   8      144.04      114.25     25.20 o
 -12   4   8       22.90       20.11     11.11 o
 -10   4   8       35.79       42.37     13.17 o
  -8   4   8        9.85       24.57     13.15 o
  -6   4   8      375.99      410.96     22.93 o
  -4   4   8      496.14      562.44     25.08 o
  -2   4   8      557.36      530.32     19.31 o
   0   4   8      112.65      129.54     11.32 o
   2   4   8      486.20      438.35     23.19 o
   4   4   8      198.24      195.13     19.23 o
   6   4   8       54.43       27.78     17.39 o
   8   4   8       58.38       53.65     33.81 o
 -11   5   8       44.49       40.98     12.80 o
  -9   5   8       13.56       -5.17     13.34 o
  -7   5   8        2.50      -13.26     13.26 o
  -5   5   8      635.97      519.42     37.48 o
  -3   5   8      212.47      231.78     11.55 o
  -1   5   8      504.10      469.80     18.68 o
   1   5   8      312.71      313.67     20.59 o
   3   5   8      248.36      239.83     21.39 o
   5   5   8      283.24      278.87     24.55 o
   7   5   8      174.92      179.92     24.68 o
 -12   6   8        5.05       11.42     11.28 o
 -10   6   8       59.66       78.25     13.85 o
  -8   6   8      157.12      148.94     14.74 o
  -6   6   8      215.43      148.21     17.15 o
  -4   6   8      726.07      715.30     29.70 o
  -2   6   8      184.82      156.51     10.64 o
   0   6   8      214.07      254.85     15.03 o
   2   6   8      183.69      204.70     20.55 o
   4   6   8       30.78       32.47     19.04 o
   6   6   8       78.58       71.35     22.23 o
   8   6   8      115.58      119.39     24.65 o
 -11   7   8       34.04       31.49     12.94 o
  -9   7   8       14.50       14.85     13.40 o
  -7   7   8      240.17      291.69     18.26 o
  -5   7   8       24.95       12.57     19.29 o
  -3   7   8      410.91      390.30     16.07 o
  -1   7   8       80.09       73.10     11.91 o
   1   7   8      114.46      134.88     16.81 o
   3   7   8      146.61      102.70     22.39 o
   5   7   8       39.65       11.21     19.73 o
   7   7   8       55.47      113.89     23.15 o
 -12   8   8       23.67       -0.75     11.98 o
 -10   8   8        8.94       12.39     13.43 o
  -8   8   8       39.89       46.18     13.70 o
  -6   8   8      324.65      287.73     20.93 o
  -4   8   8       44.83       13.81     13.94 o
  -2   8   8       94.16       99.87      9.81 o
   0   8   8       68.84      101.99     12.65 o
   2   8   8      263.11      217.48     20.62 o
   4   8   8       40.60       22.34     18.37 o
   6   8   8       22.68       22.91     21.08 o
   8   8   8       82.14      123.57     24.99 o
 -11   9   8       24.19       25.29     13.26 o
  -9   9   8       29.43       22.07     13.85 o
  -7   9   8      230.32      244.87     19.59 o
  -5   9   8      158.95      158.42     22.64 o
  -3   9   8      532.39      561.30     23.85 o
  -1   9   8      227.07      219.73     14.23 o
   1   9   8       82.16       72.78     16.67 o
   3   9   8      136.08      152.55     19.53 o
   5   9   8      194.11      214.81     23.00 o
   7   9   8       20.12       43.86     33.26 o
 -12  10   8       65.50       84.78     13.07 o
 -10  10   8       44.82       64.12     14.11 o
  -8  10   8       38.61       36.44     17.50 o
  -6  10   8      136.34      154.07     22.34 o
  -4  10   8      264.28      306.56     17.21 o
  -2  10   8      104.56       95.85     12.31 o
   0  10   8       61.94       50.98     13.98 o
   2  10   8      342.80      374.97     25.58 o
   4  10   8      210.59      211.64     22.88 o
   6  10   8       34.79       58.21     22.58 o
   8  10   8       72.07      101.10     24.95 o
 -11  11   8      105.71      119.69     14.94 o
  -9  11   8       45.08       40.25     14.34 o
  -7  11   8      163.61      189.16     19.00 o
  -5  11   8       83.16       69.00     20.33 o
  -3  11   8      101.37      112.75     17.07 o
  -1  11   8       21.65       13.29     11.50 o
   1  11   8       48.24       58.54     16.46 o
   3  11   8       24.04       43.86     18.10 o
   5  11   8       65.24      104.91     26.42 o
   7  11   8        4.03        2.71     22.58 o
 -12  12   8       15.41       29.64     13.30 o
 -10  12   8        3.13       -4.16     14.08 o
  -8  12   8       42.26       41.35     22.43 o
  -6  12   8      599.27      638.16     43.68 o
  -4  12   8       84.71       93.48     16.91 o
  -2  12   8       22.04       19.93     11.62 o
   0  12   8      452.21      402.87     22.46 o
   2  12   8      631.11      669.24     38.20 o
   4  12   8       29.31       22.88     23.93 o
   6  12   8      137.29      105.05     22.91 o
   8  12   8       25.78       37.35     24.11 o
 -11  13   8       14.70       40.06     14.59 o
  -9  13   8       32.14       39.91     17.33 o
  -7  13   8      284.90      265.49     22.10 o
  -5  13   8      104.78      123.23     32.74 o
  -3  13   8      172.41      188.09     13.60 o
  -1  13   8      155.81      167.75     14.10 o
   1  13   8      342.07      346.49     25.18 o
   3  13   8      129.43      128.98     20.78 o
   5  13   8      136.34      153.04     22.30 o
   7  13   8       13.03       29.47     22.30 o
 -12  14   8       43.14       42.40     13.80 o
 -10  14   8        0.04       13.11     14.86 o
  -8  14   8       13.14       27.03     17.00 o
  -6  14   8       71.47       80.52     26.85 o
  -4  14   8      448.15      473.87     36.16 o
  -2  14   8        1.62       -9.83     11.71 o
   0  14   8      193.15      215.92     19.60 o
   2  14   8      328.59      356.09     25.40 o
   4  14   8      284.38      279.38     25.21 o
   6  14   8      134.00      126.51     23.69 o
   8  14   8       34.06       47.66     26.13 o
 -11  15   8       96.05      123.53     15.89 o
  -9  15   8       14.99       40.02     22.12 o
  -7  15   8       27.60       86.29     43.57 o
  -5  15   8       49.11       62.73     23.09 o
  -3  15   8      174.87      199.95     14.42 o
  -1  15   8      150.22      170.15     14.94 o
   1  15   8      128.36      133.98     19.47 o
   3  15   8       68.98      108.92     20.81 o
   5  15   8      109.96      134.90     22.50 o
   7  15   8      196.18      244.29     43.48 o
 -10  16   8        6.50        5.61     17.93 o
  -8  16   8       26.99       67.04     18.01 o
  -6  16   8       13.87        6.05     22.46 o
  -4  16   8      134.91      108.63     24.32 o
  -2  16   8      189.80      220.28     15.25 o
   0  16   8      250.76      231.87     19.68 o
   2  16   8       52.12       72.10     18.41 o
   4  16   8      169.23      239.10     24.42 o
   6  16   8       36.36       23.24     22.65 o
 -11  17   8        7.53        8.46     17.72 o
  -9  17   8        5.24       24.49     18.12 o
  -7  17   8       18.90       15.50     22.62 o
  -5  17   8      207.01      267.29     26.56 o
  -3  17   8      418.70      448.02     24.19 o
  -1  17   8      141.36      151.04     16.31 o
   1  17   8      414.87      490.58     28.47 o
   3  17   8      218.45      230.56     23.99 o
   5  17   8      178.77      181.11     24.10 o
   7  17   8      164.76      199.94     27.39 o
 -10  18   8        8.60       -8.88     18.55 o
  -8  18   8        3.84       20.32     24.08 o
  -6  18   8       80.39      110.93     23.69 o
  -4  18   8       31.27       22.22     22.60 o
  -2  18   8       64.87       84.77     14.05 o
   0  18   8      366.56      380.20     27.01 o
   2  18   8       55.51       87.93     20.36 o
   4  18   8      326.38      338.97     26.36 o
   6  18   8       75.55       59.31     24.36 o
 -11  19   8        4.66       37.79     18.80 o
  -9  19   8       10.67        5.18     24.88 o
  -7  19   8       57.67       57.45     23.28 o
  -5  19   8       86.83       93.00     24.06 o
  -3  19   8      127.89      174.22     17.07 o
  -1  19   8      145.02      143.91     17.00 o
   1  19   8      247.08      282.20     23.61 o
   3  19   8      214.90      235.16     31.55 o
   5  19   8      116.14      128.01     23.07 o
   7  19   8       47.48       67.25     26.26 o
 -10  20   8       51.64       65.17     19.40 o
  -8  20   8       38.93       46.87     25.17 o
  -6  20   8       19.49        9.25     23.32 o
  -4  20   8       49.28       14.18     23.13 o
  -2  20   8      249.15      276.56     19.54 o
   0  20   8       30.89       34.33     18.73 o
   2  20   8      111.13      128.15     21.33 o
   4  20   8       87.67       88.17     23.87 o
   6  20   8       68.13       62.12     25.66 o
  -9  21   8       47.91       57.41     25.95 o
  -7  21   8       63.92       94.62     25.18 o
  -5  21   8       21.15       16.22     23.27 o
  -3  21   8       87.93      104.46     20.53 o
  -1  21   8       46.50       55.83     19.00 o
   1  21   8      285.87      299.16     24.29 o
   3  21   8      207.86      224.88     24.52 o
   5  21   8       53.34        6.89     24.12 o
 -10  22   8       14.70       19.43     26.56 o
  -8  22   8        1.41       -5.78     25.40 o
  -6  22   8       19.33       50.22     25.60 o
  -4  22   8      134.36      155.91     26.57 o
  -2  22   8      203.72      257.85     22.70 o
   0  22   8      174.59      191.78     22.43 o
   2  22   8        5.28       14.16     24.73 o
   4  22   8       58.67       64.16     23.45 o
   6  22   8        5.03       13.49     25.67 o
  -9  23   8       23.01       26.51     26.90 o
  -7  23   8       26.30       37.13     36.10 o
  -5  23   8       47.80       21.71     25.42 o
  -3  23   8        1.42       -3.85     19.07 o
  -1  23   8      209.59      220.99     21.02 o
   1  23   8      188.68      211.88     24.48 o
   3  23   8      136.04      113.63     22.78 o
   5  23   8       82.93      102.91     25.71 o
  -8  24   8       22.25       35.99     26.83 o
  -6  24   8       10.27       37.32     25.10 o
  -4  24   8       59.23       53.65     26.18 o
  -2  24   8      129.37      129.67     21.09 o
   0  24   8       15.77       27.66     20.70 o
   2  24   8      285.06      275.69     26.11 o
   4  24   8       22.97       20.70     23.51 o
  -9  25   8        3.02        0.38     27.37 o
  -7  25   8        4.09       16.84     27.62 o
  -5  25   8       67.77       90.32     30.61 o
  -3  25   8       91.29       89.81     37.49 o
  -1  25   8       37.33       48.79     20.75 o
   1  25   8       47.42       66.88     22.38 o
   3  25   8      141.30      156.30     24.84 o
   5  25   8       36.54       20.52     29.74 o
  -8  26   8       44.61        2.02     27.92 o
  -6  26   8       26.09       40.11     27.69 o
  -4  26   8       61.36       25.75     26.20 o
  -2  26   8       10.66      -17.45     22.44 o
   0  26   8       36.08       25.83     27.44 o
   2  26   8      252.94      257.23     25.83 o
   4  26   8       31.40       44.78     24.40 o
  -7  27   8        1.43      -38.02     38.28 o
  -5  27   8        1.81       36.24     28.74 o
  -3  27   8      219.83      240.15     43.72 o
  -1  27   8        2.43        1.33     25.35 o
   1  27   8       33.71       55.35     23.68 o
   3  27   8       11.95      -23.32     23.32 o
  -8  28   8       23.99       31.39     30.46 o
  -6  28   8       56.56       68.29     29.93 o
  -4  28   8      116.33      175.56     41.74 o
  -2  28   8       25.23       50.94     40.26 o
   0  28   8       13.63       20.90     22.29 o
   2  28   8      185.51      199.35     26.45 o
   4  28   8      110.21      107.20     26.45 o
  -7  29   8        0.82        2.46     30.58 o
  -5  29   8       35.73       32.44     42.43 o
  -1  29   8       65.65       81.71     28.11 o
   1  29   8        2.78        7.92     24.62 o
   3  29   8        2.80       -9.96     25.26 o
  -6  30   8        2.06       -4.34     32.39 o
  -4  30   8        7.75       10.78     40.45 o
  -2  30   8      101.32      115.03     43.42 o
   0  30   8       19.59       15.93     23.33 o
   2  30   8       18.34       27.08     24.73 o
  -5  31   8       55.10       42.13     41.84 o
  -1  31   8       22.79       75.76     44.80 o
   1  31   8      105.45       88.17     26.10 o
  -4  32   8      108.76      172.20     46.29 o
   0  32   8       22.81      -16.31     28.23 o
  -1  33   8        4.25      -17.21     47.18 o
   1  33   8      133.08      110.14     28.06 o
 -11   1   9       26.43       19.55     14.63 o
  -9   1   9       24.49        8.25     15.11 o
  -7   1   9       20.05       47.81     28.68 o
  -5   1   9       48.00       52.30     26.75 o
  -3   1   9      187.27      170.14     13.14 o
  -1   1   9      152.39      180.31     11.81 o
   1   1   9       59.00       39.20     12.07 o
   3   1   9       81.55       82.10     14.41 o
   5   1   9        4.22      -16.95     16.95 o
   7   1   9       16.65       12.69     19.15 o
 -10   2   9       16.19       21.07     15.51 o
  -8   2   9      179.70      183.12     25.84 o
  -6   2   9       76.98       73.04     21.54 o
  -4   2   9       25.48       24.82     21.78 o
  -2   2   9      266.84      278.50     13.37 o
   0   2   9       18.34       24.86     11.96 o
   2   2   9       31.86       28.84     12.50 o
   4   2   9      185.14      222.96     19.53 o
   6   2   9       26.05       36.31     18.39 o
 -11   3   9       31.22       41.36     14.97 o
  -9   3   9       90.88      105.29     18.60 o
  -7   3   9       12.28       20.78     20.91 o
  -5   3   9       19.78        5.05     21.92 o
  -3   3   9      469.09      433.25     20.19 o
  -1   3   9      180.39      179.41     12.06 o
   1   3   9        8.71       12.60     14.22 o
   3   3   9       91.46       58.76     23.57 o
[truncated: 18,820 more chars]
